# Supplementary material for: Bis(2-ethyl-1H-imidazole-κN 3)bis­(nitrito-κ2 O,O′)copper(II) dihydrate
Source: Acta Crystallogr Sect E Struct Rep Online. 2011 Jun 18;67(Pt 7):m937. doi: 10.1107/S1600536811022367 (PMC3151815; doi:10.1107/S1600536811022367)
Supplement: Supplementary file 1 [file e-67-0m937-sup1.cif]

##############################################################################
#                                                                            #
# This CIF contains the data in a paper accepted for publication in          #
# Acta Crystallographica Section E. It conforms to the requirements of       #
# Notes for Authors for Acta Crystallographica Section E, and has been       #
# peer reviewed under the auspices of the IUCr Commission on Journals.       #
#                                                                            #
# Full details of the Crystallographic Information File format               #
# are given in the paper "The Crystallographic Information File (CIF):       #
# a New Standard Archive File for Crystallography" by S. R. Hall, F. H.      #
# Allen and I. D. Brown [Acta Cryst. (1991), A47, 655-685].                  #
#                                                                            #
# The current version of the core CIF dictionary is obtainable from          #
# ftp://ftp.iucr.org/pub/cif_core.dic.                                       #
#                                                                            #
# Software is freely available for graphical display of the structure(s)     #
# in this CIF. For information consult the CIF software page                 #
# http://www.iucr.org/resources/cif/software.                                #
#                                                                            #
# This file may be used for bona fide research purposes within the           #
# scientific community so long as proper attribution is given to the journal # 
# article from which it was obtained.                                        #
#                                                                            #
##############################################################################
data_I
_audit_creation_method     SHELXL-97
_chemical_name_systematic
;
Bis(2-ethyl-1<i>H</i>-imidazole-\k<i>N</i>^3^)bis(nitrito-
\k^2^<i>O</i>,<i>O</i>')copper(II) dihydrate
;
_chemical_name_common     ?
_chemical_formula_moiety     'C10 H16 Cu N6 O4, 2(H2 O)'
_chemical_formula_sum     'C10 H20 Cu N6 O6'
_chemical_formula_iupac     '[Cu (N O2)2 (C5 H8 N2)], 2H2 O'
_chemical_formula_weight     383.86
_chemical_melting_point     ?
_symmetry_cell_setting     orthorhombic
_symmetry_space_group_name_H-M     'P b c n'
_symmetry_space_group_name_Hall     '-P 2n 2ab'
loop_
    _symmetry_equiv_pos_as_xyz
    'x, y, z'
    '-x+1/2, -y+1/2, z+1/2'
    '-x, y, -z+1/2'
    'x+1/2, -y+1/2, -z'
    '-x, -y, -z'
    'x-1/2, y-1/2, -z-1/2'
    'x, -y, z-1/2'
    '-x-1/2, y-1/2, z'
_cell_length_a     12.960(6)
_cell_length_b     17.635(7)
_cell_length_c     7.288(3)
_cell_angle_alpha     90.00
_cell_angle_beta     90.00
_cell_angle_gamma     90.00
_cell_volume     1665.7(12)
_cell_formula_units_Z     4
_cell_measurement_reflns_used     3875
_cell_measurement_theta_min     2.7941
_cell_measurement_theta_max     27.4971
_cell_measurement_temperature     293(2)
_exptl_crystal_description     'block'
_exptl_crystal_colour     'blue'
_exptl_crystal_size_max     0.3000
_exptl_crystal_size_mid     0.2500
_exptl_crystal_size_min     0.2000
_exptl_crystal_density_diffrn     1.531
_exptl_crystal_density_meas     ?
_exptl_crystal_density_method     'not measured'
_exptl_crystal_F_000     796
_exptl_absorpt_coefficient_mu     1.350
_exptl_absorpt_correction_type     multi-scan
_exptl_absorpt_process_details     '(CrystalClear; Rigaku, 2005)'
_exptl_absorpt_correction_T_min     0.674
_exptl_absorpt_correction_T_max     0.763
_exptl_special_details
;
;
_diffrn_ambient_temperature     293(2)
_diffrn_radiation_type     MoK\a
_diffrn_radiation_wavelength     0.71073
_diffrn_radiation_source     'fine-focus sealed tube'
_diffrn_radiation_monochromator     graphite
_diffrn_measurement_device_type     'Rigaku, SCXmini'
_diffrn_measurement_method     '\w scans'
_diffrn_detector_area_resol_mean     ?
_diffrn_reflns_number     16649
_diffrn_reflns_av_R_equivalents     0.0323
_diffrn_reflns_av_sigmaI/netI     0.0163
_diffrn_reflns_theta_min     3.63
_diffrn_reflns_theta_max     27.45
_diffrn_reflns_theta_full     27.45
_diffrn_measured_fraction_theta_max     0.995
_diffrn_measured_fraction_theta_full     0.995
_diffrn_reflns_limit_h_min     -16
_diffrn_reflns_limit_h_max     16
_diffrn_reflns_limit_k_min     -22
_diffrn_reflns_limit_k_max     22
_diffrn_reflns_limit_l_min     -9
_diffrn_reflns_limit_l_max     9
_diffrn_standards_number     0
_diffrn_standards_interval_count     0
_diffrn_standards_interval_time     0
_diffrn_standards_decay_%     0
_refine_special_details
;
Refinement of <i>F</i>^2^ against ALL reflections. The weighted <i>R</i>-factor
<i>wR</i> and goodness of fit <i>S</i> are based on <i>F</i>^2^, conventional
<i>R</i>-factors <i>R</i> are based on <i>F</i>, with <i>F</i> set to zero for
negative <i>F</i>^2^. The threshold expression of <i>F</i>^2^ >
\s(<i>F</i>^2^) is used only for calculating <i>R</i>-factors(gt) <i>etc</i>.
and is not relevant to the choice of reflections for refinement.
<i>R</i>-factors based on <i>F</i>^2^ are statistically about twice as large
as those based on <i>F</i>, and <i>R</i>- factors based on ALL data will be
even larger.
;
_reflns_number_total     1902
_reflns_number_gt     1712
_reflns_threshold_expression     I>2\s(I)
_refine_ls_structure_factor_coef     Fsqd
_refine_ls_matrix_type     full
_refine_ls_R_factor_all     0.0356
_refine_ls_R_factor_gt     0.0306
_refine_ls_wR_factor_gt     0.0759
_refine_ls_wR_factor_ref     0.0788
_refine_ls_goodness_of_fit_ref     1.097
_refine_ls_restrained_S_all     1.280
_refine_ls_number_reflns     1902
_refine_ls_number_parameters     113
_refine_ls_number_restraints     5
_refine_ls_hydrogen_treatment     mixed
_refine_ls_weighting_scheme     calc
_refine_ls_weighting_details
         'calc w=1/[\s^2^(Fo^2^)+(0.0424P)^2^+0.3653P] where P=(Fo^2^+2Fc^2^)/3'
_atom_sites_solution_hydrogens     geom
_atom_sites_solution_primary     direct
_atom_sites_solution_secondary     difmap
_refine_ls_shift/su_max     0.001
_refine_ls_shift/su_mean     0.000
_refine_diff_density_max     0.327
_refine_diff_density_min     -0.241
_refine_ls_extinction_method     none
_refine_ls_extinction_coef     ?
loop_
    _atom_type_symbol
    _atom_type_description
    _atom_type_scat_dispersion_real
    _atom_type_scat_dispersion_imag
    _atom_type_scat_source
    'C' 'C' 0.0033 0.0016
                         'International Tables Vol C Tables 4.2.6.8 and 6.1.1.4'
    'H' 'H' 0.0000 0.0000
                         'International Tables Vol C Tables 4.2.6.8 and 6.1.1.4'
    'N' 'N' 0.0061 0.0033
                         'International Tables Vol C Tables 4.2.6.8 and 6.1.1.4'
    'O' 'O' 0.0106 0.0060
                         'International Tables Vol C Tables 4.2.6.8 and 6.1.1.4'
    'Cu' 'Cu' 0.3201 1.2651
                         'International Tables Vol C Tables 4.2.6.8 and 6.1.1.4'
_computing_data_collection     'CrystalClear (Rigaku, 2005)'
_computing_cell_refinement     'CrystalClear (Rigaku, 2005)'
_computing_data_reduction     'CrystalClear (Rigaku, 2005)'
_computing_structure_solution     'SHELXS97 (Sheldrick, 2008)'
_computing_structure_refinement     'SHELXL97 (Sheldrick, 2008)'
_computing_molecular_graphics     'SHELXTL (Sheldrick, 2008)'
_computing_publication_material     'SHELXL97 (Sheldrick, 2008)'
loop_
    _atom_site_type_symbol
    _atom_site_label
    _atom_site_fract_x
    _atom_site_fract_y
    _atom_site_fract_z
    _atom_site_U_iso_or_equiv
    _atom_site_adp_type
    _atom_site_calc_flag
    _atom_site_refinement_flags
    _atom_site_occupancy
    _atom_site_symmetry_multiplicity
    _atom_site_disorder_assembly
    _atom_site_disorder_group
    C C1 0.65105(15) 0.16593(12) 0.2425(3) 0.0354(4) Uani d . 1 1 . .
    C C2 0.63010(17) 0.21323(12) -0.0306(3) 0.0429(5) Uani d . 1 1 . .
    H H2A 0.6067 0.2436 -0.1262 0.051 Uiso calc R 1 1 . .
    C C3 0.69903(18) 0.15687(14) -0.0455(3) 0.0502(6) Uani d . 1 1 . .
    H H3A 0.7321 0.1411 -0.1521 0.060 Uiso calc R 1 1 . .
    C C4 0.64560(18) 0.15017(13) 0.4424(3) 0.0451(5) Uani d . 1 1 . .
    H H4A 0.6091 0.1914 0.5021 0.054 Uiso calc R 1 1 . .
    H H4B 0.7151 0.1488 0.4917 0.054 Uiso calc R 1 1 . .
    C C5 0.5918(2) 0.07583(15) 0.4881(4) 0.0637(7) Uani d . 1 1 . .
    H H5A 0.5923 0.0683 0.6185 0.096 Uiso calc R 1 1 . .
    H H5B 0.6274 0.0347 0.4293 0.096 Uiso calc R 1 1 . .
    H H5C 0.5218 0.0776 0.4453 0.096 Uiso calc R 1 1 . .
    N N1 0.59959(13) 0.21864(9) 0.1508(2) 0.0342(4) Uani d . 1 1 . .
    N N2 0.71115(13) 0.12722(11) 0.1257(3) 0.0465(4) Uani d . 1 1 . .
    H H2B 0.7508 0.0899 0.1541 0.056 Uiso calc R 1 1 . .
    Cu Cu1 0.5000 0.292843(17) 0.2500 0.02994(13) Uani d SDU 1 2 . .
    O O6 0.57539(11) 0.37719(8) 0.1173(2) 0.0460(4) Uani d . 1 1 . .
    O O7 0.82902(14) 0.00761(11) 0.2776(3) 0.0563(5) Uani d D 1 1 . .
    O O5 0.44637(13) 0.34927(11) -0.0420(2) 0.0604(5) Uani d DU 1 1 . .
    N N3 0.52032(17) 0.39184(12) -0.0252(3) 0.0528(5) Uani d . 1 1 . .
    H H1 0.848(2) -0.0289(14) 0.213(4) 0.088(12) Uiso d D 1 1 . .
    H H2 0.8774(18) 0.0299(17) 0.330(5) 0.104(13) Uiso d D 1 1 . .
loop_
    _atom_site_aniso_label
    _atom_site_aniso_U_11
    _atom_site_aniso_U_22
    _atom_site_aniso_U_33
    _atom_site_aniso_U_12
    _atom_site_aniso_U_13
    _atom_site_aniso_U_23
    C1 0.0307(9) 0.0311(10) 0.0443(11) -0.0003(8) -0.0020(8) -0.0012(8)
    C2 0.0446(12) 0.0477(12) 0.0364(11) 0.0071(9) 0.0052(9) 0.0002(9)
    C3 0.0488(12) 0.0564(14) 0.0455(13) 0.0086(10) 0.0094(10) -0.0069(11)
    C4 0.0462(11) 0.0459(12) 0.0434(12) 0.0009(9) -0.0055(10) 0.0050(10)
    C5 0.0735(17) 0.0546(15) 0.0631(16) -0.0072(13) 0.0031(14) 0.0163(12)
    N1 0.0349(8) 0.0324(8) 0.0352(9) 0.0022(6) 0.0032(7) 0.0002(7)
    N2 0.0405(9) 0.0434(10) 0.0557(12) 0.0136(8) 0.0012(9) -0.0035(9)
    Cu1 0.0318(2) 0.0253(2) 0.0327(2) 0.000 0.00267(12) 0.000
    O6 0.0511(8) 0.0358(7) 0.0512(9) -0.0066(6) 0.0063(7) 0.0036(7)
    O7 0.0532(10) 0.0438(10) 0.0720(12) 0.0097(8) -0.0056(9) -0.0079(9)
    O5 0.0549(10) 0.0723(12) 0.0541(10) -0.0012(9) -0.0072(8) 0.0181(9)
    N3 0.0633(13) 0.0455(11) 0.0497(12) 0.0011(9) 0.0107(10) 0.0131(9)
_geom_special_details
;
All e.s.d.'s are estimated using the full covariance matrix. The cell e.s.d.'s
 are taken into account individually in the estimation of e.s.d.'s in distances
 and angles; correlations between e.s.d.'s in cell parameters are only
used when they are defined by crystal symmetry.
;
loop_
    _geom_bond_atom_site_label_1
    _geom_bond_atom_site_label_2
    _geom_bond_site_symmetry_2
    _geom_bond_distance
    _geom_bond_publ_flag
    C1 N1 . 1.325(3) ?
    C1 N2 . 1.341(3) ?
    C1 C4 . 1.485(3) ?
    C2 C3 . 1.341(3) ?
    C2 N1 . 1.383(3) ?
    C2 H2A . 0.9300 ?
    C3 N2 . 1.362(3) ?
    C3 H3A . 0.9300 ?
    C4 C5 . 1.522(3) ?
    C4 H4A . 0.9700 ?
    C4 H4B . 0.9700 ?
    C5 H5A . 0.9600 ?
    C5 H5B . 0.9600 ?
    C5 H5C . 0.9600 ?
    N1 Cu1 . 1.9752(17) yes
    N2 H2B . 0.8600 ?
    Cu1 N1 3_655 1.9752(17) yes
    Cu1 O6 . 2.0255(15) yes
    Cu1 O6 3_655 2.0255(15) yes
    Cu1 O5 . 2.4501(18) yes
    O6 N3 . 1.287(3) ?
    O7 H1 . 0.835(11) ?
    O7 H2 . 0.834(11) ?
    O5 N3 . 1.223(3) ?
loop_
    _geom_angle_atom_site_label_1
    _geom_angle_atom_site_label_2
    _geom_angle_atom_site_label_3
    _geom_angle_site_symmetry_1
    _geom_angle_site_symmetry_3
    _geom_angle
    _geom_angle_publ_flag
    N1 C1 N2 . . 109.23(18) ?
    N1 C1 C4 . . 127.04(19) ?
    N2 C1 C4 . . 123.73(19) ?
    C3 C2 N1 . . 108.6(2) ?
    C3 C2 H2A . . 125.7 ?
    N1 C2 H2A . . 125.7 ?
    C2 C3 N2 . . 106.7(2) ?
    C2 C3 H3A . . 126.7 ?
    N2 C3 H3A . . 126.7 ?
    C1 C4 C5 . . 113.4(2) ?
    C1 C4 H4A . . 108.9 ?
    C5 C4 H4A . . 108.9 ?
    C1 C4 H4B . . 108.9 ?
    C5 C4 H4B . . 108.9 ?
    H4A C4 H4B . . 107.7 ?
    C4 C5 H5A . . 109.5 ?
    C4 C5 H5B . . 109.5 ?
    H5A C5 H5B . . 109.5 ?
    C4 C5 H5C . . 109.5 ?
    H5A C5 H5C . . 109.5 ?
    H5B C5 H5C . . 109.5 ?
    C1 N1 C2 . . 106.86(17) ?
    C1 N1 Cu1 . . 127.51(14) ?
    C2 N1 Cu1 . . 125.63(14) ?
    C1 N2 C3 . . 108.61(18) ?
    C1 N2 H2B . . 125.7 ?
    C3 N2 H2B . . 125.7 ?
    N1 Cu1 N1 3_655 . 97.01(10) ?
    N1 Cu1 O6 3_655 . 167.58(7) ?
    N1 Cu1 O6 . . 89.80(7) ?
    N1 Cu1 O6 3_655 3_655 89.80(7) ?
    N1 Cu1 O6 . 3_655 167.58(7) ?
    O6 Cu1 O6 . 3_655 85.48(9) ?
    N1 Cu1 O5 3_655 . 113.70(7) ?
    N1 Cu1 O5 . . 97.84(7) ?
    O6 Cu1 O5 . . 54.81(6) ?
    O6 Cu1 O5 3_655 . 88.83(7) ?
    N3 O6 Cu1 . . 105.39(13) ?
    H1 O7 H2 . . 113.6(19) ?
    N3 O5 Cu1 . . 86.57(13) ?
    O5 N3 O6 . . 113.08(18) ?
loop_
    _geom_hbond_atom_site_label_D
    _geom_hbond_atom_site_label_H
    _geom_hbond_atom_site_label_A
    _geom_hbond_site_symmetry_A
    _geom_hbond_distance_DH
    _geom_hbond_distance_HA
    _geom_hbond_distance_DA
    _geom_hbond_angle_DHA
    N2 H2B O7 . 0.86 1.99 2.830(3) 166.7
    O7 H1 O6 8_755 0.835(11) 2.053(15) 2.862(2) 163(3)
    O7 H2 N3 2_655 0.834(11) 2.184(12) 3.004(3) 167(3)
data_global
_journal_date_recd_electronic     2011-05-14
_journal_date_accepted     2011-06-09
_journal_name_full     'Acta Crystallographica, Section E'
_journal_year     2011
_journal_volume     67
_journal_issue      7
_journal_page_first     m937
_journal_page_last     m937
_journal_paper_category     QM
_journal_coeditor_code     VN2010
_publ_contact_author_name     'Run-Qiang Zhu'
_publ_contact_author_address
;
Ordered Matter Science Research Center,
College of Chemistry and Chemical Engineering,
Southeast University,
Nanjing 211189, China
;
_publ_contact_author_email     'zhurunqiang@163.com'
_publ_contact_author_fax     '862552090626'
_publ_contact_author_phone     '862552090626'
_publ_section_title
;\
Bis(2-ethyl-1<i>H</i>-imidazole-\k<i>N</i>^3^)bis(nitrito-\k^2^<i>O</i>,\
<i>O</i>')copper(II) dihydrate
;
loop_
    _publ_author_name
    _publ_author_footnote
    _publ_author_address
    'Zhu, Run-Qiang' .
;
Ordered Matter Science Research Center,
College of Chemistry and Chemical Engineering,
Southeast University,
Nanjing 211189, People's Republic of China
;
