# Supplementary material for: Bis(2-ethyl-1H-imidazole-κN 3)bis­(nitrito-κ2 O,O′)copper(II) dihydrate
Source: Acta Crystallogr Sect E Struct Rep Online. 2011 Jun 18;67(Pt 7):m937. doi: 10.1107/S1600536811022367 (PMC3151815; doi:10.1107/S1600536811022367)
Supplement: Supplementary file 2 [file e-67-0m937-Isup2.hkl]

# 
# h,k,l, Fc-squared, Fo-squared, sigma(Fo-squared) and status flag 
# 
data_I
_shelx_title ' 456 in Pbcn' 
_shelx_refln_list_code          4 
_shelx_F_calc_maximum      143.98 
_exptl_crystal_F_000       796.00 
_reflns_d_resolution_high  0.7709 
 
loop_ 
 _symmetry_equiv_pos_as_xyz 
 'x, y, z' 
 '-x+1/2, -y+1/2, z+1/2' 
 '-x, y, -z+1/2' 
 'x+1/2, -y+1/2, -z' 
 '-x, -y, -z' 
 'x-1/2, y-1/2, -z-1/2' 
 'x, -y, z-1/2' 
 '-x-1/2, y-1/2, z' 
 
_cell_length_a    12.9595 
_cell_length_b    17.6353 
_cell_length_c     7.2885 
_cell_angle_alpha  90.000 
_cell_angle_beta   90.000 
_cell_angle_gamma  90.000 
 
_shelx_F_squared_multiplier     1.000 
 
loop_ 
 _refln_index_h 
 _refln_index_k 
 _refln_index_l 
 _refln_F_squared_calc 
 _refln_F_squared_meas 
 _refln_F_squared_sigma 
 _refln_observed_status 
   4   0   0       73.67      104.66      2.73 o 
   6   0   0     5829.62     5500.38     99.48 o 
   8   0   0     1496.01     1431.94     27.17 o 
  10   0   0     2488.79     2503.99     42.31 o 
  12   0   0     1260.37     1318.21     24.79 o 
  14   0   0     1382.33     1490.82     26.06 o 
  16   0   0       92.06       79.87     14.36 o 
   3   1   0    13000.79    13256.42    415.83 o 
   5   1   0     1504.70     1393.23      9.99 o 
   7   1   0      451.65      400.60      7.98 o 
   9   1   0      700.50      712.76     11.34 o 
  11   1   0      434.73      419.71      6.91 o 
  13   1   0       81.32       86.31      9.06 o 
  15   1   0        2.30        2.97      5.68 o 
   4   2   0     1591.17     1349.72      9.66 o 
   6   2   0     1054.09      950.48      8.06 o 
   8   2   0     5863.19     5876.14     43.37 o 
  10   2   0     1790.88     1818.68     22.05 o 
  12   2   0      235.70      237.66      8.13 o 
  14   2   0      730.03      760.16     12.85 o 
  16   2   0      172.28      158.46     23.73 o 
   1   3   0     2154.30     2245.32     11.35 o 
   5   3   0       69.96       49.08      2.25 o 
   7   3   0       48.85       35.57      3.77 o 
   9   3   0      630.91      541.82      7.05 o 
  11   3   0      918.41      961.82     14.69 o 
  13   3   0      318.08      321.73     11.12 o 
  15   3   0      261.97      287.97     19.10 o 
   0   4   0    12525.97    13269.42    136.56 o 
   2   4   0       44.79       33.71      2.26 o 
   4   4   0     1334.01     1353.47      9.86 o 
   6   4   0     3853.18     3748.09     46.25 o 
   8   4   0     3166.41     3340.76     40.28 o 
  10   4   0      797.42      794.69     11.94 o 
  12   4   0      673.07      654.56     13.77 o 
  14   4   0      104.16      104.95     12.41 o 
  16   4   0      115.77      115.06     12.57 o 
   1   5   0      359.08      267.84      3.53 o 
   3   5   0     1742.35     1653.81     16.71 o 
   7   5   0     2423.63     2352.68     34.16 o 
   9   5   0     1078.64     1090.78     14.25 o 
  11   5   0     1741.61     1860.13     26.02 o 
  13   5   0      606.07      670.14     12.23 o 
  15   5   0      283.02      312.08     17.45 o 
   0   6   0     7900.73     8496.53     90.62 o 
   2   6   0     5125.71     5493.42     34.99 o 
   4   6   0      335.06      318.01      5.13 o 
   6   6   0     3282.49     3421.62     41.60 o 
   8   6   0      632.92      639.56      9.20 o 
  10   6   0      687.92      709.34     14.52 o 
  12   6   0        0.33        7.02      3.03 o 
  14   6   0       70.91       76.21      7.37 o 
  16   6   0        0.87        8.83      4.15 o 
   1   7   0      681.42      866.84      6.29 o 
   3   7   0     3419.63     3126.80     29.54 o 
   5   7   0    20730.49    22874.10    115.08 o 
   7   7   0     4990.78     5099.33     56.95 o 
   9   7   0     3005.60     3207.93     40.88 o 
  11   7   0      223.57      238.86      8.59 o 
  13   7   0      831.64      813.28     19.28 o 
  15   7   0      637.61      685.22     28.24 o 
   0   8   0     2323.60     2583.00     51.72 o 
   2   8   0     2499.42     2532.94     25.47 o 
   4   8   0      290.48      283.04      4.97 o 
   6   8   0      676.09      681.14      9.74 o 
   8   8   0     3040.06     3211.45     96.82 o 
  10   8   0      329.78      331.73     10.61 o 
  12   8   0      182.42      196.91     11.61 o 
  14   8   0       56.49       47.20      7.33 o 
   1   9   0     7827.50     7828.69     65.58 o 
   3   9   0      724.16      606.45      7.41 o 
   5   9   0     5583.70     5546.39     44.12 o 
   7   9   0     2603.69     2686.79     39.83 o 
   9   9   0       12.68       12.25      5.26 o 
  11   9   0      754.04      785.06     30.98 o 
  13   9   0      873.96      946.69     32.55 o 
  15   9   0      131.80      116.82     13.69 o 
   0  10   0     3732.05     3469.82     25.57 o 
   2  10   0     5834.34     5962.85     62.17 o 
   4  10   0     3143.74     3094.98     27.84 o 
   6  10   0     3071.54     3024.17     27.74 o 
   8  10   0     2216.00     2319.57     35.63 o 
  10  10   0     1933.85     2028.48     27.10 o 
  12  10   0      978.17     1028.64     14.78 o 
  14  10   0       62.95       53.03      7.10 o 
   1  11   0        2.93        2.24      1.72 o 
   3  11   0     2447.44     2551.74     24.94 o 
   5  11   0      154.77      155.67      3.62 o 
   7  11   0        4.63       11.44      3.52 o 
   9  11   0       39.74       39.12      5.44 o 
  11  11   0       14.02       23.43      4.76 o 
  13  11   0       79.65       94.29      8.80 o 
   0  12   0     4279.57     4422.36     54.22 o 
   2  12   0     5732.60     5711.88     50.06 o 
   4  12   0     3206.88     3127.30     30.83 o 
   6  12   0      201.84      216.25      6.14 o 
   8  12   0     1950.44     1950.03     29.50 o 
  10  12   0     2028.69     2105.83     22.42 o 
  12  12   0      258.79      264.00     18.58 o 
  14  12   0      391.23      365.35     12.06 o 
   1  13   0     2669.25     2799.18     28.35 o 
   3  13   0      218.35      208.95      6.97 o 
   5  13   0       11.59       14.93      3.28 o 
   7  13   0      343.56      334.17      8.28 o 
   9  13   0      367.39      364.98     12.98 o 
  11  13   0      126.12      119.13     13.16 o 
  13  13   0      204.39      172.96     15.52 o 
   0  14   0     6382.61     6710.21    108.67 o 
   2  14   0      743.88      755.82     13.73 o 
   4  14   0       79.53       77.28      5.78 o 
   6  14   0      479.51      495.02     10.94 o 
   8  14   0      602.42      585.00     13.88 o 
  10  14   0      615.96      639.55     16.31 o 
  12  14   0      245.65      258.91     17.94 o 
   1  15   0     1498.35     1480.56     19.65 o 
   3  15   0      206.67      195.80      8.99 o 
   5  15   0      703.05      659.10     13.20 o 
   7  15   0      895.09      903.46     18.16 o 
   9  15   0       45.68       68.66      9.05 o 
  11  15   0      436.95      405.11     13.46 o 
   0  16   0      690.18      857.03     24.61 o 
   2  16   0      372.80      359.48      8.71 o 
   4  16   0        2.04       10.87      2.77 o 
   6  16   0      328.87      336.11     13.24 o 
   8  16   0      550.73      589.77     13.48 o 
  10  16   0        9.83       13.87      4.30 o 
  12  16   0        9.93        5.50      4.46 o 
   1  17   0      406.49      415.71     24.62 o 
   3  17   0     1705.70     1728.96     30.17 o 
   5  17   0     1255.30     1311.06     27.57 o 
   7  17   0      603.93      600.92     13.76 o 
   9  17   0      525.12      557.23     16.89 o 
  11  17   0      182.98      138.60     20.26 o 
   0  18   0      357.87      343.40     15.88 o 
   2  18   0        3.91       13.10      5.03 o 
   4  18   0      137.16      123.02     14.92 o 
   6  18   0       35.32       29.79      6.05 o 
   8  18   0        5.74       14.20      5.65 o 
  10  18   0        4.12       10.15      5.23 o 
   1  19   0      645.61      641.42     23.29 o 
   3  19   0     1332.43     1441.74     19.05 o 
   5  19   0     1224.12     1235.78     36.76 o 
   7  19   0      220.84      198.49     27.95 o 
   9  19   0      301.16      251.80     33.10 o 
   0  20   0       91.39       87.28     17.20 o 
   2  20   0      206.89      206.96     12.48 o 
   4  20   0      428.57      531.98     51.40 o 
   6  20   0      691.10      802.71     53.34 o 
   8  20   0      142.52      114.82     19.89 o 
   1  21   0       45.02       51.56      7.52 o 
   3  21   0      638.58      667.93     26.54 o 
   5  21   0      155.98      162.02     26.12 o 
   0  22   0      743.13      871.33     43.58 o 
   2  22   0      514.21      547.73     19.55 o 
   4  22   0      276.65      301.18     30.05 o 
   2   1   1     2201.07     2248.10     10.38 o 
   3   1   1     1986.07     1806.26      8.57 o 
   4   1   1      828.27      761.70      4.01 o 
   5   1   1     3058.41     2815.57     12.77 o 
   6   1   1       23.81       29.35      2.25 o 
   7   1   1     3576.77     3508.05     14.76 o 
   8   1   1      831.53      877.55      9.01 o 
   9   1   1     3185.38     3279.33     22.15 o 
  10   1   1      118.95      130.67      5.21 o 
  11   1   1     1744.51     1755.31     17.43 o 
  12   1   1      171.47      169.94      5.75 o 
  13   1   1     1497.27     1546.89     14.32 o 
  14   1   1        0.55        5.98      3.36 o 
  15   1   1      278.88      274.15      7.36 o 
  16   1   1       28.85       20.90      3.69 o 
   0   2   1      393.54      392.30      3.24 o 
   1   2   1      643.78      624.53      2.15 o 
   2   2   1     7658.64     7557.60     50.53 o 
   3   2   1     6174.61     6055.67     27.09 o 
   4   2   1     2775.60     2764.49     16.75 o 
   5   2   1      175.93      172.06      1.81 o 
   6   2   1       67.23       53.57      3.21 o 
   7   2   1      183.21      173.41      3.56 o 
   8   2   1      348.44      310.69      4.41 o 
   9   2   1      149.22      157.94      3.15 o 
  10   2   1      964.20      947.84      9.38 o 
  11   2   1      154.40      142.90      5.02 o 
  12   2   1      498.40      482.20      6.20 o 
  13   2   1      223.68      244.27      7.68 o 
  14   2   1       74.50       83.76      7.18 o 
  15   2   1       82.98       74.51      8.00 o 
  16   2   1      292.84      289.64     10.52 o 
   1   3   1     4916.40     4897.38     24.68 o 
   2   3   1     3129.51     3163.36     12.62 o 
   3   3   1     5451.04     5253.78     21.71 o 
   4   3   1      389.70      392.81      2.93 o 
   5   3   1     2099.80     1982.23      9.51 o 
   6   3   1     3004.02     3221.86     22.61 o 
   7   3   1     3644.89     3605.79     18.00 o 
   8   3   1       60.73       71.16      2.76 o 
   9   3   1     1564.81     1543.22     11.82 o 
  10   3   1        0.00        0.87      1.71 o 
  11   3   1     1150.47     1193.07     12.04 o 
  12   3   1        2.71        7.61      2.56 o 
  13   3   1      244.01      240.00      7.17 o 
  14   3   1        3.89        8.77      2.79 o 
  15   3   1       49.11       53.95      5.87 o 
  16   3   1       20.32       13.13      5.16 o 
   0   4   1     2235.44     1948.68     16.11 o 
   1   4   1     4816.71     4820.22     15.83 o 
   2   4   1     5279.74     5175.87     34.03 o 
   3   4   1     4804.54     4901.70     21.59 o 
   4   4   1    11524.79    11391.56     52.90 o 
   5   4   1      753.79      882.30      6.47 o 
   6   4   1     4554.02     4526.09     38.70 o 
   7   4   1        3.21        0.50      1.60 o 
   8   4   1     2229.19     2139.87     13.82 o 
   9   4   1       68.20       58.23      1.97 o 
  10   4   1     2046.73     2127.90     22.24 o 
  11   4   1      124.83      122.86      5.24 o 
  12   4   1      651.02      682.57      8.97 o 
  13   4   1        0.01        2.99      2.15 o 
  14   4   1      331.48      358.69      7.92 o 
  15   4   1        2.06        4.76      2.48 o 
  16   4   1      437.82      432.73     11.61 o 
   1   5   1        3.48        3.87      0.92 o 
   2   5   1      177.15      171.65      2.06 o 
   3   5   1     4339.49     4384.01     38.80 o 
   4   5   1      589.46      630.48      5.27 o 
   5   5   1      112.19       91.55      4.97 o 
   6   5   1      801.38      817.28      9.01 o 
   7   5   1       18.59       19.43      2.57 o 
   8   5   1     1105.28     1105.43     12.29 o 
   9   5   1      396.70      401.04     10.02 o 
  10   5   1       20.30       22.62      2.64 o 
  11   5   1      258.39      281.22      6.39 o 
  12   5   1      138.40      137.43      8.37 o 
  13   5   1       51.14       54.18      4.39 o 
  14   5   1        7.62       11.36      2.69 o 
  15   5   1        3.82        8.36      2.75 o 
  16   5   1       24.93       22.41      5.52 o 
   0   6   1     4221.89     3876.39     18.25 o 
   1   6   1       65.04       64.50      1.90 o 
   2   6   1     3389.28     3095.44     13.71 o 
   3   6   1     3806.27     3994.97     16.34 o 
   4   6   1    12782.40    13023.01    125.58 o 
   5   6   1      195.69      202.28      3.55 o 
   6   6   1     8370.53     8601.58     73.83 o 
   7   6   1      232.80      254.97      4.47 o 
   8   6   1     3616.05     3669.62     37.61 o 
   9   6   1      205.14      202.82      4.73 o 
  10   6   1     1297.04     1310.87     16.50 o 
  11   6   1        5.36        3.95      2.45 o 
  12   6   1      283.59      295.54      6.93 o 
  13   6   1       40.60       49.38      4.19 o 
  14   6   1      791.44      860.99     13.92 o 
  15   6   1       16.77       16.80      3.32 o 
  16   6   1      283.82      276.86     21.82 o 
   1   7   1      109.06       93.93      1.74 o 
   2   7   1     1449.15     1586.65      6.72 o 
   3   7   1      607.13      586.46      4.62 o 
   4   7   1     1108.85     1033.94      9.91 o 
   5   7   1      441.61      423.35      5.60 o 
   6   7   1      293.68      316.01      5.18 o 
   7   7   1     2317.88     2287.22     19.61 o 
   8   7   1       28.45       40.65      2.89 o 
   9   7   1      141.93      138.85      5.33 o 
  10   7   1       16.39       15.77      2.84 o 
  11   7   1       17.26       16.84      5.34 o 
  12   7   1        1.68        5.06      2.02 o 
  13   7   1      140.54      133.06      9.17 o 
  14   7   1        8.21        6.88      2.35 o 
  15   7   1       15.50       14.22      3.38 o 
   0   8   1     7660.59     7951.58     53.50 o 
   1   8   1       24.76       26.94      2.01 o 
   2   8   1     3163.78     2963.72     15.62 o 
   3   8   1        3.25        4.68      1.29 o 
   4   8   1     1999.70     1938.64     12.12 o 
   5   8   1     3107.03     3326.58     20.12 o 
   6   8   1     5703.26     5706.35     55.99 o 
   7   8   1      955.58      958.26      9.16 o 
   8   8   1     1469.21     1430.53     14.05 o 
   9   8   1      177.77      174.63      5.76 o 
  10   8   1       55.41       60.95      4.83 o 
  11   8   1        5.95        9.01      2.14 o 
  12   8   1      616.35      638.28      8.89 o 
  13   8   1        0.25        5.60      2.82 o 
  14   8   1      658.55      658.49      9.68 o 
  15   8   1        2.61        6.85      2.78 o 
   1   9   1     2840.84     2683.32     11.30 o 
   2   9   1       21.61       15.54      1.69 o 
   3   9   1     2899.19     2890.58     15.64 o 
   4   9   1       38.23       41.26      2.97 o 
   5   9   1     2228.45     2110.58     16.44 o 
   6   9   1      132.33      139.75      3.75 o 
   7   9   1     2198.04     2177.44     20.26 o 
   8   9   1      699.77      689.80      9.16 o 
   9   9   1      567.16      568.15      8.69 o 
  10   9   1       54.65       58.27      4.87 o 
  11   9   1      775.36      787.53     11.77 o 
  12   9   1       44.06       31.34      3.02 o 
  13   9   1      201.34      202.42     11.19 o 
  14   9   1       13.83       11.48      2.88 o 
  15   9   1       86.08       77.85      8.50 o 
   0  10   1      494.70      422.20      6.29 o 
   1  10   1      337.04      352.09      4.10 o 
   2  10   1     2079.87     2061.06     13.60 o 
   3  10   1       10.00        8.34      1.57 o 
   4  10   1      378.54      379.98      4.65 o 
   5  10   1      170.40      157.53      3.84 o 
   6  10   1      424.46      419.54      5.61 o 
   7  10   1      325.97      288.32      5.31 o 
   8  10   1      322.97      306.18      5.84 o 
   9  10   1        1.61        4.20      2.64 o 
  10  10   1        5.58        7.39      2.69 o 
  11  10   1       84.10       77.40      6.31 o 
  12  10   1      259.89      268.78      8.16 o 
  13  10   1        0.88        4.95      3.31 o 
  14  10   1      207.28      221.81     12.73 o 
  15  10   1        0.00        1.66      3.77 o 
   1  11   1     4688.07     4782.22     42.56 o 
   2  11   1     2810.95     2945.25     23.65 o 
   3  11   1     5557.59     5683.45     32.97 o 
   4  11   1     1164.69     1128.86      9.54 o 
   5  11   1     1775.95     1713.95     18.45 o 
   6  11   1        0.05        1.07      1.80 o 
   7  11   1      153.64      159.09      4.71 o 
   8  11   1       12.44       31.26      8.69 o 
   9  11   1     2022.35     2024.35     28.43 o 
  10  11   1       10.61        5.69      3.00 o 
  11  11   1     1107.72     1152.34     13.72 o 
  12  11   1       16.78       13.00      2.57 o 
  13  11   1      196.04      192.51      9.33 o 
  14  11   1        3.20        6.80      2.68 o 
   0  12   1      113.68      138.15      9.45 o 
   1  12   1      151.10      142.67      5.22 o 
   2  12   1      201.53      189.96      3.13 o 
   3  12   1      152.15      140.87      4.62 o 
   4  12   1        0.48        0.83      1.62 o 
   5  12   1      418.65      390.09      5.53 o 
   6  12   1      104.41       95.58      6.02 o 
   7  12   1      110.08      110.06      6.91 o 
   8  12   1       37.09       41.97      4.43 o 
   9  12   1        0.57        1.42      2.07 o 
  10  12   1       16.44       15.48      3.06 o 
  11  12   1       36.91       46.44      4.52 o 
  12  12   1        0.21        5.84      2.65 o 
  13  12   1        0.01        6.85      2.59 o 
  14  12   1        5.51        8.28      2.90 o 
   1  13   1     4140.75     4195.82     37.25 o 
   2  13   1      206.31      215.13      3.88 o 
   3  13   1     1674.69     1680.34     15.99 o 
   4  13   1        1.70        4.38      1.65 o 
   5  13   1     1537.67     1537.90     15.81 o 
   6  13   1       59.27       50.63      4.73 o 
   7  13   1      420.36      424.92      9.78 o 
   8  13   1      189.59      182.14      7.57 o 
   9  13   1     1241.36     1265.88     12.21 o 
  10  13   1        0.73        8.13      3.14 o 
  11  13   1      905.34      904.96     15.45 o 
  12  13   1        1.66        4.69      2.52 o 
  13  13   1      257.57      263.36     10.83 o 
   0  14   1     2859.58     3028.82     55.06 o 
   1  14   1        3.19        1.25      1.87 o 
   2  14   1     1239.54     1271.26     14.12 o 
   3  14   1      183.86      190.26      5.06 o 
   4  14   1       27.23       28.08      3.14 o 
   5  14   1      142.34      128.86      6.42 o 
   6  14   1      617.84      608.52      8.39 o 
   7  14   1        2.67        2.53      2.90 o 
   8  14   1      305.20      285.95      8.24 o 
   9  14   1       44.63       22.24      3.46 o 
  10  14   1       19.70       17.26      3.39 o 
  11  14   1        6.36        8.72      3.24 o 
  12  14   1      448.27      430.31     10.15 o 
  13  14   1        1.21        7.43      3.60 o 
   1  15   1      549.52      539.65      8.12 o 
   2  15   1       78.38       70.06      5.73 o 
   3  15   1      965.70      935.90     12.20 o 
   4  15   1      227.69      220.70      5.35 o 
   5  15   1      195.09      205.59      5.70 o 
   6  15   1      162.74      158.50      8.57 o 
   7  15   1      676.43      698.43     10.40 o 
   8  15   1       27.32       22.74      4.31 o 
   9  15   1      600.99      640.79     11.69 o 
  10  15   1       11.78       13.65      3.07 o 
  11  15   1      189.56      178.87     13.65 o 
  12  15   1       32.02       31.00      4.12 o 
   0  16   1     1095.80     1128.41     17.06 o 
   1  16   1        0.75        1.71      2.21 o 
   2  16   1     1414.71     1446.42     15.88 o 
   3  16   1        1.91        5.92      2.20 o 
   4  16   1      964.20      954.80     10.53 o 
   5  16   1       84.11       74.28      6.88 o 
   6  16   1      984.22      984.09     22.42 o 
   7  16   1       27.95       25.56      4.21 o 
   8  16   1      844.95      882.38     26.93 o 
   9  16   1       25.72       16.67      3.76 o 
  10  16   1      346.61      374.64     13.78 o 
  11  16   1       10.00       10.05      2.74 o 
   1  17   1      126.47      131.67      8.03 o 
   2  17   1       67.08       61.67      5.58 o 
   3  17   1       51.53       45.48      4.44 o 
   4  17   1       15.13       12.83      2.97 o 
   5  17   1        1.15        4.10      3.55 o 
   6  17   1       21.55       20.50      4.01 o 
   7  17   1      225.43      226.37     11.90 o 
   8  17   1        0.49        6.11      3.29 o 
   9  17   1        4.91        6.74      3.12 o 
  10  17   1       10.83        9.04      3.92 o 
  11  17   1       22.63       19.66      5.95 o 
   0  18   1     1037.67     1117.59     18.11 o 
   1  18   1       33.25       36.54      4.03 o 
   2  18   1      419.60      444.86      7.82 o 
   3  18   1      207.38      189.82      8.63 o 
   4  18   1     1070.38     1108.34     16.55 o 
   5  18   1       30.78       26.78      3.69 o 
   6  18   1     1182.40     1268.74     21.41 o 
   7  18   1       12.61        7.81      4.19 o 
   8  18   1      431.83      439.41     15.86 o 
   9  18   1       37.56       42.98      5.28 o 
  10  18   1      369.69      354.85     13.41 o 
   1  19   1       11.53       10.30      2.77 o 
   2  19   1      176.09      179.32      8.85 o 
   3  19   1      148.50      139.05      9.19 o 
   4  19   1       16.11       11.75      4.80 o 
   5  19   1      283.27      284.72     11.10 o 
   6  19   1        1.50        0.60      4.32 o 
   7  19   1      178.13      188.77     16.39 o 
   8  19   1        0.20        1.86      3.81 o 
   9  19   1       24.56       14.47      4.49 o 
   0  20   1       93.95       98.31     13.58 o 
   1  20   1       15.75       21.59      3.51 o 
   2  20   1      429.19      432.20      9.21 o 
   3  20   1        6.65        9.33      5.11 o 
   4  20   1      700.65      741.29     12.51 o 
   5  20   1       25.11       19.01      4.67 o 
   6  20   1      112.22      107.00     13.28 o 
   7  20   1       17.24       16.06      5.06 o 
   1  21   1      153.86      162.85     15.21 o 
   2  21   1       11.95       11.76      3.36 o 
   3  21   1      483.10      480.30     14.86 o 
   4  21   1        0.32        5.86      4.81 o 
   5  21   1      229.99      216.32     23.90 o 
   6  21   1        4.04        8.55      3.95 o 
   0  22   1       33.83       45.23      6.88 o 
   1  22   1       22.97       25.61      6.08 o 
   2  22   1       87.55       86.18     11.55 o 
   3  22   1        3.57        6.45      3.66 o 
   4  22   1       57.58       45.95      7.99 o 
   0   0   2      428.90      483.67     10.18 o 
   1   0   2      783.91      807.35      4.82 o 
   2   0   2      113.41      113.18      2.78 o 
   3   0   2     2468.70     2821.76     18.78 o 
   4   0   2     3509.97     3415.69     18.76 o 
   5   0   2     4965.19     5211.51     73.26 o 
   6   0   2    10308.04     9762.87     73.92 o 
   7   0   2      510.20      512.31      8.12 o 
   8   0   2     2893.56     2862.62     27.94 o 
   9   0   2     1051.56     1071.55     13.74 o 
  10   0   2     1411.68     1350.02     23.13 o 
  11   0   2        3.14        8.34      2.85 o 
  12   0   2     2766.72     2932.65     47.51 o 
  13   0   2        6.49        9.91      4.62 o 
  14   0   2      311.41      311.78     17.40 o 
  15   0   2       12.12        8.94      6.96 o 
  16   0   2       89.35       94.28     16.83 o 
   1   1   2     1129.74     1104.22      3.92 o 
   2   1   2      493.25      509.15      4.31 o 
   3   1   2     4895.57     5048.73     39.71 o 
   4   1   2     2069.34     2207.42     13.68 o 
   5   1   2      312.36      298.87      7.34 o 
   6   1   2       25.16       31.20      2.15 o 
   7   1   2      330.73      298.50      4.12 o 
   8   1   2        8.90        8.28      1.83 o 
   9   1   2      173.48      187.84      4.71 o 
  10   1   2      105.46      115.88      6.81 o 
  11   1   2      482.20      478.71     10.43 o 
  12   1   2       71.90       70.34      5.47 o 
  13   1   2       36.85       36.84      3.50 o 
  14   1   2        5.40        5.44      3.61 o 
  15   1   2       19.10       22.63      4.76 o 
  16   1   2        3.66        5.70      4.35 o 
   0   2   2      874.85      767.21      4.74 o 
   1   2   2      278.61      298.24      2.23 o 
   3   2   2      871.98      887.57      5.22 o 
   4   2   2     7831.13     7766.86     63.56 o 
   5   2   2       21.84       38.08      2.56 o 
   6   2   2      935.00      867.37      7.75 o 
   7   2   2       28.63       27.90      2.29 o 
   8   2   2     3419.29     3393.90     34.37 o 
   9   2   2      115.13      116.87      4.40 o 
  10   2   2     2101.27     2122.02     21.12 o 
  11   2   2        0.15        1.53      2.18 o 
  12   2   2     1025.96     1098.37     11.00 o 
  13   2   2       80.86       83.32      7.86 o 
  14   2   2      401.06      411.99     12.62 o 
  15   2   2        0.65        5.46      4.43 o 
  16   2   2       70.15       66.04      8.02 o 
   1   3   2       15.24       14.87      1.15 o 
   2   3   2     2111.03     2208.06      9.95 o 
   3   3   2     2728.73     2618.45      8.99 o 
   4   3   2      213.91      202.24      3.74 o 
   5   3   2     2302.65     2224.52     21.45 o 
   6   3   2       31.60       27.43      2.14 o 
   7   3   2     1656.75     1548.35      7.59 o 
   8   3   2      323.25      341.73      4.77 o 
   9   3   2     4300.86     4462.29     38.82 o 
  10   3   2      242.68      238.51      5.79 o 
  11   3   2      515.28      513.27      7.41 o 
  12   3   2       82.01       75.62      5.56 o 
  13   3   2      138.41      143.20      9.88 o 
  14   3   2       26.62       24.29      4.02 o 
  15   3   2      530.45      547.63     13.07 o 
  16   3   2        1.91        8.84      3.57 o 
   1   4   2     1772.30     1750.32      8.33 o 
   2   4   2     4602.28     4541.43     17.66 o 
   3   4   2      128.20      131.68      2.13 o 
   4   4   2     2696.02     2657.63     13.26 o 
   5   4   2     1027.17     1123.77     10.37 o 
   6   4   2     2334.74     2184.93     16.22 o 
   7   4   2      121.67      133.54      2.53 o 
   8   4   2        3.00        5.05      1.24 o 
   9   4   2      239.49      245.91      4.74 o 
  10   4   2      492.19      504.29      6.52 o 
  11   4   2       47.66       52.22      4.37 o 
  12   4   2      328.96      347.48      7.19 o 
  13   4   2      109.56      107.00      8.52 o 
  14   4   2       36.18       44.14      5.01 o 
  15   4   2        5.58       12.80      3.90 o 
  16   4   2       57.32       54.08      7.90 o 
   1   5   2    15121.46    14678.18    161.68 o 
   2   5   2     1188.63     1250.24      7.54 o 
   3   5   2     4192.41     3940.63     18.93 o 
   4   5   2     1439.72     1487.71      9.11 o 
   5   5   2    10770.43    11075.54     81.13 o 
   6   5   2      168.46      184.24      2.92 o 
   7   5   2     5730.62     5941.00     38.13 o 
   8   5   2       65.35       74.20      5.27 o 
   9   5   2     1581.16     1606.42     15.25 o 
  10   5   2      352.17      328.99      5.77 o 
  11   5   2     1004.45      984.38     10.73 o 
  12   5   2       10.63       11.44      2.54 o 
  13   5   2      430.45      450.78      8.45 o 
  14   5   2       64.34       55.45      6.28 o 
  15   5   2      408.66      413.29     14.72 o 
  16   5   2        7.97        9.42      4.07 o 
   0   6   2     1519.36     1506.54     17.11 o 
   1   6   2      896.93      927.01      7.71 o 
   2   6   2       23.79       23.96      1.87 o 
   3   6   2       74.60       61.59      3.85 o 
   4   6   2      361.05      375.62      4.94 o 
   5   6   2      448.84      514.79     14.33 o 
   6   6   2      973.61      959.55     10.78 o 
   7   6   2        1.34        5.59      2.56 o 
   8   6   2      109.95      125.18      9.14 o 
   9   6   2       48.69       45.71      4.00 o 
  10   6   2        3.57        8.79      2.55 o 
  11   6   2        0.69        4.55      2.00 o 
  12   6   2      270.91      266.37      7.18 o 
  13   6   2        9.22       10.41      2.27 o 
  14   6   2        0.47        3.61      3.14 o 
  15   6   2        0.01       -1.43      4.34 o 
   1   7   2    10552.97    10715.40    118.14 o 
   2   7   2     1385.95     1600.77     11.81 o 
   3   7   2    11355.11    11059.63     48.38 o 
   4   7   2     1988.63     2145.27     12.05 o 
   5   7   2      621.22      568.92      7.48 o 
   6   7   2       56.93       69.47      5.09 o 
   7   7   2     2103.74     2166.25     18.63 o 
   8   7   2       36.20       31.72      3.27 o 
   9   7   2     1701.25     1749.29     18.76 o 
  10   7   2      103.02      102.11      5.16 o 
  11   7   2      329.92      341.53      8.14 o 
  12   7   2        7.61        6.35      2.08 o 
  13   7   2      618.96      645.78     10.30 o 
  14   7   2       10.52        6.99      3.20 o 
  15   7   2      399.13      443.38     10.62 o 
   0   8   2     1011.13      904.31     13.80 o 
   1   8   2      490.13      501.04      5.56 o 
   2   8   2     3854.15     3665.99     27.85 o 
   3   8   2      135.33      138.12      2.50 o 
   4   8   2     3128.93     3085.80     23.32 o 
   5   8   2      688.64      714.49      7.91 o 
   6   8   2     1047.29     1038.21      9.34 o 
   7   8   2       42.78       29.92      2.93 o 
   8   8   2      883.51      906.38     10.94 o 
   9   8   2      284.22      279.96      5.66 o 
  10   8   2      126.85      130.80      8.35 o 
  11   8   2        4.74        6.46      2.27 o 
  12   8   2      122.73      121.34      6.32 o 
  13   8   2       58.20       54.08      4.87 o 
  14   8   2      256.52      231.64     10.30 o 
  15   8   2       22.84       15.04      2.81 o 
   1   9   2     1974.06     1970.05     14.18 o 
   2   9   2      588.37      618.12      6.75 o 
   3   9   2       67.87       55.50      3.84 o 
   4   9   2      336.83      313.74      9.46 o 
   5   9   2     1090.21     1047.38      7.90 o 
   6   9   2      103.49       80.05      5.21 o 
   7   9   2     2071.39     2117.36     19.32 o 
   8   9   2       19.83       15.04      2.77 o 
   9   9   2       17.04       20.12      2.66 o 
  10   9   2       34.28       35.68      3.38 o 
  11   9   2      130.29      152.29      7.50 o 
  12   9   2      118.09       97.82      7.67 o 
  13   9   2      396.07      371.16      9.26 o 
  14   9   2        0.90       10.15      4.22 o 
  15   9   2      113.69      108.44     11.87 o 
   0  10   2     6761.69     6802.23     73.94 o 
   1  10   2       52.15       50.82      3.48 o 
   2  10   2     1321.33     1254.68     10.50 o 
   3  10   2        3.46        3.50      1.98 o 
   4  10   2     2072.39     2076.23     19.48 o 
   5  10   2       65.39       66.17      2.82 o 
   6  10   2     1994.83     2019.03     16.38 o 
   7  10   2       74.83       75.79      5.88 o 
   8  10   2      190.27      182.04      5.14 o 
   9  10   2       30.68       26.91      3.29 o 
  10  10   2      740.88      716.88     10.88 o 
  11  10   2        0.06        0.97      2.53 o 
  12  10   2      492.38      478.46     10.52 o 
  13  10   2        0.03        3.84      2.26 o 
  14  10   2      203.82      189.22     17.28 o 
   1  11   2        8.43       12.24      1.92 o 
   2  11   2       58.56       54.15      3.17 o 
   3  11   2       85.06       81.18      5.49 o 
   4  11   2       21.31       26.93      2.97 o 
   5  11   2      157.63      156.41      5.47 o 
   6  11   2        9.21        4.99      1.65 o 
   7  11   2      582.75      579.47      7.46 o 
   8  11   2      225.70      204.81      5.14 o 
   9  11   2      127.22      129.06      9.28 o 
  10  11   2       81.66       86.93      7.72 o 
  11  11   2       19.85       21.64      3.63 o 
  12  11   2       26.82       24.40      3.13 o 
  13  11   2       30.58       21.65      4.02 o 
  14  11   2        1.06        8.48      2.76 o 
   0  12   2     1541.39     1501.78     23.11 o 
   1  12   2      899.83      903.80      9.24 o 
   2  12   2     3668.04     3812.31     26.57 o 
   3  12   2       81.35       79.95      5.44 o 
   4  12   2     3570.57     3766.54     32.67 o 
   5  12   2       49.19       44.57      3.33 o 
   6  12   2      377.76      367.74     14.54 o 
   7  12   2       13.41       10.35      2.39 o 
   8  12   2      851.78      882.62     12.12 o 
   9  12   2      427.58      397.08      9.38 o 
  10  12   2     1575.41     1589.81     16.47 o 
  11  12   2        2.16        3.63      2.81 o 
  12  12   2      350.73      358.26     12.47 o 
  13  12   2        0.08        2.27      3.55 o 
   1  13   2       13.64       14.59      1.95 o 
   2  13   2       10.44        7.71      2.48 o 
   3  13   2      803.39      752.55     10.62 o 
   4  13   2      222.95      220.97      5.68 o 
   5  13   2        4.37       10.60      2.26 o 
   6  13   2       78.40       77.21      6.74 o 
   7  13   2      104.71      114.07      9.03 o 
   8  13   2       52.77       52.56      5.49 o 
   9  13   2       57.17       52.56      4.78 o 
  10  13   2       73.79       69.16      6.49 o 
  11  13   2        3.73       11.70      2.76 o 
  12  13   2        0.99        2.01      3.09 o 
  13  13   2       46.09       34.68      4.57 o 
   0  14   2      679.90      675.03     11.67 o 
   1  14   2        7.58        7.48      2.84 o 
   2  14   2     1462.73     1524.04     16.23 o 
   3  14   2       24.10       29.48      3.32 o 
   4  14   2     2469.08     2528.28     23.63 o 
   5  14   2      102.77       91.27      6.47 o 
   6  14   2     1254.28     1241.25     14.88 o 
   7  14   2       78.07       80.64      6.13 o 
   8  14   2      460.14      482.75      8.95 o 
   9  14   2       12.98       14.10      3.44 o 
  10  14   2      697.15      706.68     12.03 o 
  11  14   2       26.71       24.18      3.27 o 
  12  14   2      388.15      375.50     10.55 o 
   1  15   2     2408.93     2511.56     23.99 o 
   2  15   2        3.72        0.80      2.67 o 
   3  15   2      438.64      463.71      6.95 o 
   4  15   2      206.16      203.67      5.81 o 
   5  15   2      799.11      826.36     11.04 o 
   6  15   2       97.36       89.36      5.78 o 
   7  15   2     1198.98     1150.09     13.97 o 
   8  15   2        0.12        0.80      2.57 o 
   9  15   2      246.88      225.32     11.00 o 
  10  15   2       15.47       13.49      3.33 o 
  11  15   2      257.68      271.28     10.22 o 
  12  15   2        0.41        5.32      4.01 o 
   0  16   2        1.61        7.75      3.10 o 
   1  16   2       76.05       85.01      7.25 o 
   2  16   2      361.95      342.91      8.73 o 
   3  16   2       29.19       30.18      3.51 o 
   4  16   2      157.81      148.25      7.96 o 
   5  16   2        3.38        6.47      3.30 o 
   6  16   2       18.10       18.20      3.76 o 
   7  16   2       16.69       10.89      3.16 o 
   8  16   2      186.84      193.19     12.10 o 
   9  16   2        7.30        9.33      3.70 o 
  10  16   2       90.98       83.73      8.77 o 
  11  16   2        0.44       -0.39      3.89 o 
   1  17   2     1514.94     1675.92     23.15 o 
   2  17   2        7.55        8.01      2.81 o 
   3  17   2      693.85      704.51      9.44 o 
   4  17   2      180.86      180.58      9.55 o 
   5  17   2      733.09      750.76     11.72 o 
   6  17   2        1.60        5.80      3.73 o 
   7  17   2     1030.21     1007.08     19.40 o 
   8  17   2       35.79       28.42      5.11 o 
   9  17   2      579.16      559.70     12.84 o 
  10  17   2       16.21       10.58      3.98 o 
   0  18   2       25.76       18.12      4.98 o 
   1  18   2        0.93        3.63      2.58 o 
   2  18   2       78.75       82.26      7.42 o 
   3  18   2       92.44       82.67      8.44 o 
   4  18   2      230.21      195.59     14.36 o 
   5  18   2        0.02        2.56      3.74 o 
   6  18   2        6.53       11.20      3.47 o 
   7  18   2       21.85       11.34      3.01 o 
   8  18   2       36.16       45.59      5.47 o 
   9  18   2        7.37        4.08      3.42 o 
   1  19   2      400.35      378.20      9.88 o 
   2  19   2        2.47        4.83      2.57 o 
   3  19   2      202.98      201.59     15.31 o 
   4  19   2       67.78       60.86      6.06 o 
   5  19   2      587.78      597.80     10.55 o 
   6  19   2       15.24       13.34      3.61 o 
   7  19   2      349.70      340.48     11.40 o 
   8  19   2        0.42        4.87      4.23 o 
   0  20   2       83.05       91.66     11.35 o 
   1  20   2      150.19      156.46     13.54 o 
   2  20   2      181.79      224.26     17.74 o 
   3  20   2       26.17       19.82      4.93 o 
   4  20   2      192.88      171.66     20.47 o 
   5  20   2        0.00        1.45      4.65 o 
   6  20   2       83.21       75.86     11.17 o 
   7  20   2        2.11        5.31      3.80 o 
   1  21   2      128.80      108.30     11.45 o 
   2  21   2        0.49        1.73      4.03 o 
   3  21   2      304.57      297.35     14.11 o 
   4  21   2        6.61       10.75      4.78 o 
   5  21   2       68.87       53.98      9.93 o 
   0  22   2      156.43      118.49     25.86 o 
   1  22   2        5.59       13.20      3.56 o 
   2  22   2      286.16      269.12     17.95 o 
   1   1   3     8878.44     9078.16     55.43 o 
   2   1   3     2931.97     3131.33     21.87 o 
   3   1   3     5980.74     5768.38     32.34 o 
   4   1   3     1181.81     1332.26      8.20 o 
   5   1   3     6533.72     6491.71     67.54 o 
   6   1   3        0.34        2.62      0.87 o 
   7   1   3     5069.66     5246.97     42.24 o 
   8   1   3      700.96      676.09      9.55 o 
   9   1   3     1254.20     1204.87     12.84 o 
  10   1   3      178.37      171.35      5.30 o 
  11   1   3      627.59      627.41      8.72 o 
  12   1   3        9.71        7.84      2.87 o 
  13   1   3      356.88      343.84      8.67 o 
  14   1   3       25.94       23.72      4.72 o 
  15   1   3      367.25      399.58     13.64 o 
   0   2   3     3009.63     2780.68     15.58 o 
   1   2   3      394.33      449.31      3.16 o 
   2   2   3     3104.76     3186.97     15.20 o 
   3   2   3      292.09      292.39      4.04 o 
   4   2   3     4340.48     4483.35     24.86 o 
   5   2   3       35.23       34.63      2.31 o 
   6   2   3     1351.96     1267.17     10.35 o 
   7   2   3       68.32       74.73      3.50 o 
   8   2   3     1089.38     1096.95     10.97 o 
   9   2   3      100.99       96.03      5.58 o 
  10   2   3      374.10      367.47      5.57 o 
  11   2   3      168.54      152.64      8.24 o 
  12   2   3       37.47       43.43      4.36 o 
  13   2   3       74.70       73.89      8.26 o 
  14   2   3       87.84      101.20      9.31 o 
  15   2   3       54.41       54.59      6.69 o 
   1   3   3     5236.38     5256.80     33.42 o 
   2   3   3      781.84      724.60      5.26 o 
   3   3   3      663.26      540.29      7.06 o 
   4   3   3       14.41       24.00      2.02 o 
   5   3   3     1290.75     1245.33     11.51 o 
   6   3   3        5.08        5.05      1.52 o 
   7   3   3      849.42      775.61      9.60 o 
   8   3   3       40.27       43.64      3.31 o 
   9   3   3      807.35      828.35     10.13 o 
  10   3   3       18.18       11.37      2.22 o 
  11   3   3      349.38      352.44      8.23 o 
  12   3   3      161.41      148.58      9.08 o 
  13   3   3      425.93      431.89     10.77 o 
  14   3   3       20.35       17.37      4.00 o 
  15   3   3      269.02      253.00     11.45 o 
   0   4   3     3366.52     3210.94     39.82 o 
   1   4   3       60.58       72.94      2.58 o 
   2   4   3     6886.80     6775.03     38.68 o 
   3   4   3       38.46       31.31      2.30 o 
   4   4   3     4447.89     4429.32     37.41 o 
   5   4   3      192.15      152.64      4.20 o 
   6   4   3     1476.63     1372.79      9.72 o 
   7   4   3       76.20       83.25      2.98 o 
   8   4   3     1163.89     1178.31     11.10 o 
   9   4   3        1.95        5.48      2.70 o 
  10   4   3      823.92      837.41      9.87 o 
  11   4   3        7.63        6.24      2.98 o 
  12   4   3      658.31      677.94     10.31 o 
  13   4   3       41.66       37.03      4.06 o 
  14   4   3      223.03      209.90     14.17 o 
  15   4   3        5.20        8.02      2.70 o 
   1   5   3        2.28        4.66      1.35 o 
   2   5   3       91.06       83.64      2.82 o 
   3   5   3      110.92      112.12      2.80 o 
   4   5   3       24.68       23.94      1.91 o 
   5   5   3        2.09        3.20      1.22 o 
   6   5   3      158.38      155.27      3.28 o 
   7   5   3       72.35       62.29      4.12 o 
   8   5   3       98.37      102.40      6.10 o 
   9   5   3      400.35      392.10      7.45 o 
  10   5   3        3.93        5.62      1.76 o 
  11   5   3       22.06       19.42      3.21 o 
  12   5   3      267.55      235.24      9.03 o 
  13   5   3       81.18       91.65      7.88 o 
  14   5   3       10.67        7.41      3.54 o 
  15   5   3       46.26       40.75      5.91 o 
   0   6   3     2750.63     2490.45     17.80 o 
   1   6   3       45.44       55.69      3.98 o 
   2   6   3     7271.70     7360.25     46.10 o 
   3   6   3     1735.33     1811.84     10.85 o 
   4   6   3     2932.44     2974.01     21.88 o 
   5   6   3      366.02      359.73      5.09 o 
   6   6   3      817.80      778.65      6.97 o 
   7   6   3      162.39      141.44      4.05 o 
   8   6   3     1111.63     1084.57     16.36 o 
   9   6   3      475.58      458.84      7.49 o 
  10   6   3     1645.75     1685.64     18.60 o 
  11   6   3       42.21       41.16      4.39 o 
  12   6   3     1317.62     1361.08     14.88 o 
  13   6   3       87.86       79.38      7.47 o 
  14   6   3      278.05      262.30     16.62 o 
  15   6   3        3.83        5.96      2.85 o 
   1   7   3     1501.18     1529.01     12.32 o 
   2   7   3       52.89       66.75      3.08 o 
   3   7   3       42.71       26.26      3.37 o 
   4   7   3        3.80        2.42      1.71 o 
   5   7   3      194.49      211.89      5.55 o 
   6   7   3        8.24       10.05      1.78 o 
   7   7   3       19.49       16.90      2.21 o 
   8   7   3      546.35      554.96      6.61 o 
   9   7   3       41.08       46.01      3.63 o 
  10   7   3       30.95       31.76      3.36 o 
  11   7   3       28.84       24.88      3.31 o 
  12   7   3        0.05        4.49      3.60 o 
  13   7   3       83.09       70.24      7.07 o 
  14   7   3        7.83        6.58      2.89 o 
  15   7   3       80.05       66.15      7.40 o 
   0   8   3     3313.31     3319.64     26.25 o 
   1   8   3      256.74      231.56      6.48 o 
   2   8   3     1418.37     1342.63     10.25 o 
   3   8   3      627.97      634.62      7.24 o 
   4   8   3     2525.36     2458.23     18.84 o 
   5   8   3      666.44      674.90      7.02 o 
   6   8   3     2887.17     2920.95     27.57 o 
   7   8   3       16.03       20.37      2.38 o 
   8   8   3      925.24      948.37     11.39 o 
   9   8   3      204.65      187.22      5.64 o 
  10   8   3     1343.43     1426.16     16.10 o 
  11   8   3       76.46       78.27      6.85 o 
  12   8   3      779.65      780.70     12.07 o 
  13   8   3      111.15      100.43      9.70 o 
  14   8   3      174.81      171.72     15.82 o 
   1   9   3     3000.07     2965.82     25.60 o 
   2   9   3      263.50      255.08      5.04 o 
   3   9   3      477.76      432.90      6.50 o 
   4   9   3        0.14        1.96      1.02 o 
   5   9   3     1330.10     1351.52     12.50 o 
   6   9   3       83.57       79.87      6.46 o 
   7   9   3     1236.86     1234.03     14.99 o 
   8   9   3       51.75       55.36      4.32 o 
   9   9   3      750.24      744.93      9.99 o 
  10   9   3       32.44       25.22      3.40 o 
  11   9   3      303.61      312.89      9.49 o 
  12   9   3       55.30       43.69      5.97 o 
  13   9   3      440.98      446.98     17.38 o 
  14   9   3        1.95        5.38      3.89 o 
   0  10   3      685.61      788.26     11.25 o 
   1  10   3        0.01        2.46      1.25 o 
   2  10   3       56.94       44.32      3.18 o 
   3  10   3      324.42      320.01      4.85 o 
   4  10   3      925.10      883.54      9.44 o 
   5  10   3       42.86       49.32      4.14 o 
   6  10   3      968.60      977.67     12.65 o 
   7  10   3        1.02        1.88      2.63 o 
   8  10   3      478.46      481.63      7.08 o 
   9  10   3        6.36        8.59      2.45 o 
  10  10   3      285.27      300.09     10.72 o 
  11  10   3      172.98      161.32     12.90 o 
  12  10   3       19.53       18.53      4.93 o 
  13  10   3        3.85        2.95      3.68 o 
  14  10   3       87.15       72.60      8.34 o 
   1  11   3     1149.42     1057.67     11.57 o 
   2  11   3        6.72        3.73      2.30 o 
   3  11   3     3883.81     4015.81     34.34 o 
   4  11   3      128.11      130.64      5.70 o 
   5  11   3     1482.08     1539.13     16.55 o 
   6  11   3       36.45       30.90      3.09 o 
   7  11   3     2805.77     2970.99     40.22 o 
   8  11   3      289.06      275.66      6.83 o 
   9  11   3     1687.79     1731.98     15.34 o 
  10  11   3       87.78       73.21      5.99 o 
  11  11   3      461.54      460.11     12.50 o 
  12  11   3        6.42        5.53      3.39 o 
  13  11   3      244.12      213.57     18.80 o 
   0  12   3      161.38      172.73      8.49 o 
   1  12   3       31.29       35.05      3.72 o 
   2  12   3       12.55       11.34      2.67 o 
   3  12   3       11.32       16.06      2.81 o 
   4  12   3      188.85      183.28      6.12 o 
   5  12   3       95.73       90.49      4.74 o 
   6  12   3       35.21       41.91      3.84 o 
   7  12   3      233.11      216.63      8.80 o 
   8  12   3       35.29       42.55      4.75 o 
   9  12   3       29.95       32.89      4.11 o 
  10  12   3       98.70       96.65      9.58 o 
  11  12   3        6.45        9.76      3.10 o 
  12  12   3        0.04        2.50      4.61 o 
  13  12   3       12.41       15.98      3.78 o 
   1  13   3      874.38      882.58     11.37 o 
   2  13   3       61.48       56.65      4.78 o 
   3  13   3     1867.07     1927.95     20.42 o 
   4  13   3      110.83      103.22      6.24 o 
   5  13   3     1286.61     1350.84     24.26 o 
   6  13   3       95.25       82.23      6.59 o 
   7  13   3     1341.07     1412.31     20.00 o 
   8  13   3      152.38      131.04     12.05 o 
   9  13   3      478.88      464.69      8.81 o 
  10  13   3        0.12        5.60      3.67 o 
  11  13   3      403.97      405.47     13.62 o 
  12  13   3       11.42       14.10      3.78 o 
   0  14   3      933.42      950.09     17.99 o 
   1  14   3        5.05        3.90      2.76 o 
   2  14   3       16.14       20.20      3.15 o 
   3  14   3      275.76      268.48      5.28 o 
   4  14   3      532.02      546.61      7.30 o 
   5  14   3        0.64        3.75      2.63 o 
   6  14   3     1270.49     1249.55     15.85 o 
   7  14   3       90.32       77.75      6.47 o 
   8  14   3      279.38      286.54      8.37 o 
   9  14   3        0.00        5.63      3.09 o 
  10  14   3      221.63      224.31     11.62 o 
  11  14   3       23.45       17.06      4.13 o 
  12  14   3       67.71       61.43      6.30 o 
   1  15   3      651.07      675.76      9.54 o 
   2  15   3       49.40       46.70      4.55 o 
   3  15   3      634.71      647.98     12.69 o 
   4  15   3      117.87      116.86      7.77 o 
   5  15   3      321.56      325.04      7.73 o 
   6  15   3       11.32       12.04      2.53 o 
   7  15   3       18.32       16.37      3.89 o 
   8  15   3        0.68        6.17      3.64 o 
   9  15   3      182.42      184.18     11.72 o 
  10  15   3        1.28        4.72      3.12 o 
  11  15   3       91.80       82.28     10.33 o 
   0  16   3     1245.84     1331.15     22.84 o 
   1  16   3        0.35        5.82      2.58 o 
   2  16   3      756.37      814.50     11.58 o 
   3  16   3        1.10        2.66      3.03 o 
   4  16   3      577.80      584.35      9.82 o 
   5  16   3        4.64        6.15      2.55 o 
   6  16   3      504.04      508.71      9.97 o 
   7  16   3       48.17       51.44      5.41 o 
   8  16   3      433.27      440.06      9.95 o 
   9  16   3       22.02       23.81      4.07 o 
  10  16   3      141.17      118.79      8.15 o 
   1  17   3      295.79      285.27      8.47 o 
   2  17   3       26.12       29.05      3.42 o 
   3  17   3       43.05       45.54      4.60 o 
   4  17   3        8.82        6.74      2.77 o 
   5  17   3       93.95       88.61      7.05 o 
   6  17   3       55.15       47.76      4.65 o 
   7  17   3        7.52       10.13      3.22 o 
   8  17   3        0.47        5.94      2.96 o 
   9  17   3        0.51        2.33      4.13 o 
   0  18   3     1171.63     1214.40     15.10 o 
   1  18   3        8.32        8.76      2.14 o 
   2  18   3     1091.07     1121.35     10.91 o 
   3  18   3       26.01       24.22      4.04 o 
   4  18   3      384.01      363.46      9.55 o 
   5  18   3        0.00        2.41      3.47 o 
   6  18   3      454.05      472.71     14.21 o 
   7  18   3        0.10        3.05      3.80 o 
   8  18   3      263.39      254.89     11.80 o 
   1  19   3      155.75      158.33     11.03 o 
   2  19   3       53.21       52.12      5.49 o 
   3  19   3      125.01      125.17     10.10 o 
   4  19   3        1.12        0.40      2.94 o 
   5  19   3       39.98       36.54      6.12 o 
   6  19   3        0.29        2.17      4.73 o 
   7  19   3        8.56       12.49      3.57 o 
   0  20   3       84.22       81.89     14.68 o 
   1  20   3        5.51        3.01      3.24 o 
   2  20   3      591.34      600.25     10.93 o 
   3  20   3       10.79        8.00      2.87 o 
   4  20   3      447.53      464.75     11.84 o 
   5  20   3        3.75       10.56      3.83 o 
   6  20   3       84.42       72.58      9.65 o 
   1  21   3      384.42      393.37     11.13 o 
   2  21   3       19.57       11.81      3.90 o 
   3  21   3      346.60      346.23     21.16 o 
   4  21   3        7.97       10.29      5.04 o 
   0   0   4    10506.40    10422.25     79.99 o 
   1   0   4      878.45     1034.44     13.23 o 
   2   0   4     5475.54     5174.48     35.59 o 
   3   0   4       18.37       32.08      5.19 o 
   4   0   4     2413.99     2290.51     17.21 o 
   5   0   4      852.89      839.05     16.03 o 
   6   0   4     9859.76    10854.59    154.49 o 
   7   0   4      365.64      378.70     15.95 o 
   8   0   4     2651.55     2793.15     42.65 o 
   9   0   4       31.02       29.22      4.71 o 
  10   0   4      161.80      173.74     15.75 o 
  11   0   4      143.77      150.18     20.06 o 
  12   0   4      594.15      635.55     13.95 o 
  13   0   4        0.53        8.11      5.97 o 
  14   0   4      355.60      327.11     18.68 o 
  15   0   4       26.76       22.88      8.48 o 
   1   1   4      348.27      310.08      4.08 o 
   2   1   4     2002.01     2136.10     13.27 o 
   3   1   4      305.46      309.79      3.70 o 
   4   1   4       58.03       75.02      6.45 o 
   5   1   4     2548.13     2628.47     19.60 o 
   6   1   4       14.46       18.01      4.05 o 
   7   1   4      272.89      263.62      6.23 o 
   8   1   4       20.67       23.60      3.81 o 
   9   1   4       94.95      108.86      8.52 o 
  10   1   4       46.46       48.40      3.99 o 
  11   1   4       45.34       44.55      4.31 o 
  12   1   4       10.62       13.67      3.47 o 
  13   1   4        0.42        7.45      3.71 o 
  14   1   4        4.90        3.92      3.27 o 
  15   1   4        1.18        4.26      3.71 o 
   0   2   4     1596.68     1550.89     15.38 o 
   1   2   4      979.40     1096.26      9.56 o 
   2   2   4     2674.36     2579.13     17.57 o 
   3   2   4       25.78       39.54      2.43 o 
   4   2   4     3153.61     3182.61     22.00 o 
   5   2   4      695.20      738.88     10.48 o 
   6   2   4     2530.61     2652.89     20.50 o 
   7   2   4       16.24       12.36      3.11 o 
   8   2   4     1811.25     1869.10     21.42 o 
   9   2   4        6.49        9.61      2.28 o 
  10   2   4      259.89      262.35      7.75 o 
  11   2   4        3.05        1.64      3.65 o 
  12   2   4      161.66      145.35     11.90 o 
  13   2   4        0.72        5.57      3.56 o 
  14   2   4      588.29      601.53     11.09 o 
  15   2   4        1.76        7.40      3.23 o 
   1   3   4     1277.52     1088.84      9.84 o 
   2   3   4     1413.56     1526.24     10.19 o 
   3   3   4     6787.90     7055.04     58.17 o 
   4   3   4      115.43      103.13      4.10 o 
   5   3   4     1926.51     1985.67     16.20 o 
   6   3   4        9.21        7.06      1.36 o 
   7   3   4      223.74      222.46      7.01 o 
   8   3   4        1.76        8.06      3.46 o 
   9   3   4     1757.77     1827.52     18.98 o 
  10   3   4       25.07       26.73      3.62 o 
  11   3   4      443.39      445.49      9.93 o 
  12   3   4       39.25       36.34      4.21 o 
  13   3   4       60.08       62.82      6.72 o 
  14   3   4       28.84       29.39      4.53 o 
  15   3   4       76.26       60.96      8.63 o 
   0   4   4     1661.35     1693.34     26.72 o 
   1   4   4      227.52      255.68      4.38 o 
   2   4   4        3.69        8.69      1.65 o 
   3   4   4      582.25      588.10      6.75 o 
   4   4   4      619.01      617.08      7.42 o 
   5   4   4      469.87      468.63      3.87 o 
   6   4   4      428.34      393.78      5.96 o 
   7   4   4      279.41      267.72      5.59 o 
   8   4   4       46.45       51.46      4.85 o 
   9   4   4       10.37       14.20      3.35 o 
  10   4   4      251.92      226.00      9.43 o 
  11   4   4        0.71        7.50      2.86 o 
  12   4   4      151.55      147.30     12.30 o 
  13   4   4       17.17       16.66      3.71 o 
  14   4   4      201.25      200.88     13.54 o 
   1   5   4     4920.28     5039.68     31.80 o 
   2   5   4      891.40      912.07     10.33 o 
   3   5   4     2626.66     2725.47     22.38 o 
   4   5   4       40.97       47.12      2.68 o 
   5   5   4      492.72      438.54      5.57 o 
   6   5   4       11.21       12.95      1.94 o 
   7   5   4      627.92      601.32      6.35 o 
   8   5   4       25.91       27.60      3.57 o 
   9   5   4      713.93      714.97     10.83 o 
  10   5   4       26.19       29.78      3.92 o 
  11   5   4     1914.23     2036.43     27.17 o 
  12   5   4       49.22       47.17      4.72 o 
  13   5   4      526.05      523.55     10.35 o 
  14   5   4        4.12        6.89      3.45 o 
   0   6   4      981.18     1018.44     11.59 o 
   1   6   4        1.50        2.27      2.04 o 
   2   6   4      246.91      243.65      4.85 o 
   3   6   4      322.97      318.21      5.82 o 
   4   6   4      221.07      214.54      4.14 o 
   5   6   4      286.94      270.88      4.85 o 
   6   6   4      208.14      202.63      7.91 o 
   7   6   4       10.27       12.03      2.63 o 
   8   6   4       38.60       39.27      4.09 o 
   9   6   4        0.83        0.08      3.62 o 
  10   6   4       53.19       53.15      4.98 o 
  11   6   4        2.08        5.13      2.45 o 
  12   6   4       10.31        7.19      3.01 o 
  13   6   4       21.75       18.70      3.60 o 
  14   6   4        8.74       12.35      3.87 o 
   1   7   4     2674.47     2789.58     17.23 o 
   2   7   4      174.10      179.40      4.28 o 
   3   7   4     3622.25     3826.59     26.84 o 
   4   7   4      223.02      226.76      4.26 o 
   5   7   4      940.24      906.98      8.77 o 
   6   7   4      329.55      327.39      4.67 o 
   7   7   4     1421.30     1360.22     13.66 o 
   8   7   4      189.52      184.69      5.71 o 
   9   7   4     1106.55     1129.49     14.73 o 
  10   7   4       98.07      100.95      7.86 o 
  11   7   4      965.68      965.42     11.75 o 
  12   7   4       64.56       63.02      6.53 o 
  13   7   4      429.32      400.96     12.70 o 
  14   7   4       10.27       14.47      4.84 o 
   0   8   4     2941.00     3130.56     40.04 o 
   1   8   4      137.50      123.03      5.67 o 
   2   8   4      633.01      585.26      5.63 o 
   3   8   4       17.33       20.09      2.18 o 
   4   8   4      254.52      244.38      5.02 o 
   5   8   4        4.26        6.57      2.19 o 
   6   8   4        6.39        7.27      2.16 o 
   7   8   4        1.33        3.94      1.93 o 
   8   8   4      288.87      280.40      5.48 o 
   9   8   4       44.76       45.68      4.87 o 
  10   8   4      440.57      409.21     11.62 o 
  11   8   4       16.64       13.64      3.16 o 
  12   8   4      108.22      105.51      7.02 o 
  13   8   4        0.28        5.97      4.09 o 
  14   8   4      290.97      245.80     18.67 o 
   1   9   4     2565.00     2573.90     22.64 o 
   2   9   4        3.69        3.38      1.62 o 
   3   9   4      146.20      161.47     10.63 o 
   4   9   4        2.40        2.10      2.51 o 
   5   9   4     1987.97     2046.93     21.50 o 
   6   9   4      183.32      179.58      5.01 o 
   7   9   4      978.42      980.68     11.32 o 
   8   9   4       38.02       31.69      3.86 o 
   9   9   4      591.38      611.46      9.99 o 
  10   9   4        1.78        5.79      3.27 o 
  11   9   4      376.72      380.68     12.51 o 
  12   9   4       14.35        9.06      3.19 o 
  13   9   4      126.90      131.24     10.16 o 
   0  10   4     2053.67     2202.69     35.28 o 
   1  10   4      145.67      153.93      8.24 o 
   2  10   4     1820.10     1869.81     17.50 o 
   3  10   4      162.62      163.29      5.71 o 
   4  10   4     1846.20     1910.85     21.00 o 
   5  10   4      366.70      356.32      7.32 o 
   6  10   4     1795.09     1787.24     19.18 o 
   7  10   4       49.03       56.28      5.38 o 
   8  10   4     1149.66     1112.54     15.89 o 
   9  10   4        6.26        3.00      3.90 o 
  10  10   4      580.54      582.17     13.45 o 
  11  10   4        5.71        9.42      3.95 o 
  12  10   4      318.87      362.77     12.47 o 
  13  10   4        1.72        1.75      3.82 o 
   1  11   4       97.33      110.71      8.60 o 
   2  11   4      144.03      151.70      5.81 o 
   3  11   4       21.19       21.35      2.65 o 
   4  11   4      108.98      111.88      5.86 o 
   5  11   4        3.62        1.41      1.87 o 
   6  11   4       31.58       24.66      2.92 o 
   7  11   4        4.62        7.45      2.64 o 
   8  11   4        3.65        5.94      2.53 o 
   9  11   4      139.74      148.64      9.52 o 
  10  11   4       16.02       13.80      4.48 o 
  11  11   4        1.78        5.54      3.52 o 
  12  11   4        0.65       10.04      3.62 o 
   0  12   4       10.84       17.30      4.25 o 
   1  12   4       12.40       13.74      3.11 o 
   2  12   4     2026.81     2029.40     22.43 o 
   3  12   4       71.79       67.60      5.70 o 
   4  12   4     2198.48     2225.70     22.00 o 
   5  12   4        4.84        4.87      2.43 o 
   6  12   4     1516.08     1606.42     19.40 o 
   7  12   4        7.20        3.33      2.68 o 
   8  12   4     1448.03     1481.27     14.74 o 
   9  12   4        3.31        4.86      4.22 o 
  10  12   4      304.59      328.31     10.28 o 
  11  12   4        2.27        2.78      2.93 o 
  12  12   4      126.01      104.42      9.43 o 
   1  13   4      129.94      146.94      8.24 o 
   2  13   4      473.68      455.23      8.87 o 
   3  13   4       74.56       81.85      6.58 o 
   4  13   4       13.29       16.08      2.81 o 
   5  13   4      500.32      497.36      9.27 o 
   6  13   4       12.63       15.14      3.11 o 
   7  13   4      257.02      244.78      8.77 o 
   8  13   4       31.10       22.97      4.36 o 
   9  13   4      187.56      185.99     19.94 o 
  10  13   4        0.48        6.81      3.96 o 
  11  13   4        5.51        4.96      3.97 o 
   0  14   4      976.11      977.39     16.10 o 
   1  14   4       27.13       31.57      3.50 o 
   2  14   4      589.41      564.97      8.87 o 
   3  14   4       40.30       38.30      3.51 o 
   4  14   4      386.59      392.23      8.14 o 
   5  14   4       76.04       78.41      6.88 o 
   6  14   4      497.30      507.28      8.57 o 
   7  14   4      125.88      100.82      7.84 o 
   8  14   4      164.12      153.32      7.91 o 
   9  14   4        0.06        3.93      4.00 o 
  10  14   4      165.51      155.36     15.37 o 
  11  14   4        1.11        8.25      2.93 o 
   1  15   4      441.00      441.40      7.87 o 
   2  15   4        7.54        8.61      2.65 o 
   3  15   4       93.92      100.89      8.11 o 
   4  15   4        5.45        9.94      3.20 o 
   5  15   4     1019.17     1014.13     11.99 o 
   6  15   4        0.67        2.66      3.01 o 
   7  15   4      419.83      418.66     13.13 o 
   8  15   4        2.90       10.23      3.21 o 
   9  15   4      128.44      107.76      9.40 o 
  10  15   4        0.45       10.12      3.46 o 
   0  16   4      672.76      692.95     12.93 o 
   1  16   4      166.86      169.52     11.19 o 
   2  16   4       91.94       93.28      8.65 o 
   3  16   4        3.02        6.10      2.74 o 
   4  16   4      147.06      166.27      9.85 o 
   5  16   4      110.65      103.06      8.23 o 
   6  16   4       97.90       90.81      8.07 o 
   7  16   4        1.19        0.38      3.39 o 
   8  16   4       24.76       27.27      4.57 o 
   9  16   4        1.90        6.49      3.67 o 
   1  17   4      826.21      855.92      8.94 o 
   2  17   4       34.42       31.08      3.23 o 
   3  17   4      893.79      906.92     14.32 o 
   4  17   4        6.33        4.88      3.51 o 
   5  17   4      235.52      217.66      9.97 o 
   6  17   4        0.85        6.16      2.39 o 
   7  17   4      296.69      301.63     13.07 o 
   8  17   4       11.99        6.21      3.77 o 
   0  18   4        0.38        7.54      3.01 o 
   1  18   4        8.66       10.25      2.65 o 
   2  18   4       76.83       66.34      7.15 o 
   3  18   4       14.77       13.52      3.11 o 
   4  18   4        0.81        7.00      2.49 o 
   5  18   4        2.54        1.49      2.40 o 
   6  18   4       79.42       69.60      7.52 o 
   7  18   4        6.89        7.84      3.35 o 
   1  19   4      639.18      662.80     10.04 o 
   2  19   4       77.92       70.29      6.62 o 
   3  19   4      706.53      722.14     10.74 o 
   4  19   4       16.66       19.78      3.53 o 
   5  19   4      153.75      128.81     16.76 o 
   6  19   4        0.83        7.18      3.39 o 
   0  20   4      541.16      540.06     12.93 o 
   1  20   4        0.17        5.98      3.15 o 
   2  20   4      178.55      159.82     12.11 o 
   3  20   4        4.71        2.92      3.19 o 
   4  20   4      177.65      132.56     23.65 o 
   1   1   5      326.59      305.82      4.86 o 
   2   1   5       29.55       28.12      2.18 o 
   3   1   5     1852.59     1860.28     15.37 o 
   4   1   5      147.69      159.59      7.83 o 
   5   1   5     2254.04     2271.53     23.10 o 
   6   1   5      132.46      143.65     10.32 o 
   7   1   5     3783.05     4010.00     30.38 o 
   8   1   5      186.80      187.85      8.08 o 
   9   1   5      309.12      301.90      9.35 o 
  10   1   5       51.79       42.76      4.16 o 
  11   1   5      316.79      328.22      9.01 o 
  12   1   5        0.40        5.71      3.58 o 
  13   1   5      764.89      768.73     11.69 o 
  14   1   5        1.08        6.33      3.68 o 
   0   2   5        4.96        7.18      2.65 o 
   1   2   5        0.08        6.60      2.10 o 
   2   2   5       63.60       68.26      3.33 o 
   3   2   5      226.20      213.09      5.17 o 
   4   2   5     1063.07     1064.74     12.77 o 
   5   2   5        2.27        9.21      2.96 o 
   6   2   5      212.02      217.74      8.31 o 
   7   2   5        2.09        6.13      3.37 o 
   8   2   5      281.69      277.49     10.26 o 
   9   2   5        0.48       -0.54      3.11 o 
  10   2   5     1271.50     1276.92     12.87 o 
  11   2   5      120.06      106.84      9.06 o 
  12   2   5        6.13       10.32      4.43 o 
  13   2   5       10.21        9.31      3.58 o 
  14   2   5       12.53       11.59      3.60 o 
   1   3   5     1317.57     1293.75     10.91 o 
   2   3   5      314.23      303.90      5.11 o 
   3   3   5     2424.12     2492.55     19.01 o 
   4   3   5       44.62       46.36      3.70 o 
   5   3   5     2966.74     3062.02     30.94 o 
   6   3   5        5.18        6.18      3.19 o 
   7   3   5      311.27      318.63      6.05 o 
   8   3   5      189.46      196.16      7.22 o 
   9   3   5      229.33      237.35      9.90 o 
  10   3   5       28.77       26.61      4.91 o 
  11   3   5      264.32      270.76      8.78 o 
  12   3   5       24.99       23.45      4.48 o 
  13   3   5      202.04      185.12     15.97 o 
  14   3   5        8.85        9.59      4.04 o 
   0   4   5     3140.96     3352.46     33.74 o 
   1   4   5      149.71      156.42      5.38 o 
   2   4   5     1974.50     1964.77     14.59 o 
   3   4   5      155.71      143.49      5.19 o 
   4   4   5     1417.33     1416.15     13.24 o 
   5   4   5       10.19       18.03      3.42 o 
   6   4   5      675.88      693.61      9.68 o 
   7   4   5        0.30        5.44      3.09 o 
   8   4   5     1047.42     1046.11     13.52 o 
   9   4   5       16.65       18.55      3.09 o 
  10   4   5     1819.91     1872.51     15.71 o 
  11   4   5        2.50        5.50      3.38 o 
  12   4   5      267.33      280.36     12.29 o 
  13   4   5        1.96        8.60      3.95 o 
   1   5   5      348.45      334.30      5.25 o 
   2   5   5       58.88       56.33      4.44 o 
   3   5   5     1026.06      978.44     10.20 o 
   4   5   5        8.58        7.07      2.80 o 
   5   5   5      580.99      592.99      8.35 o 
   6   5   5       44.88       42.51      4.09 o 
   7   5   5      492.80      457.35      8.78 o 
   8   5   5       23.80       21.13      3.13 o 
   9   5   5       54.53       62.18      5.82 o 
  10   5   5        4.03        9.41      3.26 o 
  11   5   5       68.20       62.18      5.72 o 
  12   5   5        9.42        7.04      2.59 o 
  13   5   5        9.45        7.81      3.31 o 
   0   6   5     6544.38     7161.27     39.91 o 
   1   6   5        0.56       10.07      2.56 o 
   2   6   5     5421.35     5543.73     51.57 o 
   3   6   5      208.64      192.66      5.88 o 
   4   6   5      660.87      655.88      6.99 o 
   5   6   5       22.06       16.72      2.95 o 
   6   6   5      870.11      901.69     12.20 o 
   7   6   5        5.28       11.87      2.86 o 
   8   6   5     1689.39     1790.26     17.84 o 
   9   6   5       98.62       99.61      8.04 o 
  10   6   5      522.21      548.48     12.43 o 
  11   6   5      139.98      130.27     10.70 o 
  12   6   5      457.75      462.11     11.45 o 
  13   6   5        0.46        2.29      3.94 o 
   1   7   5      846.03      850.12     11.58 o 
   2   7   5      171.60      194.40      6.14 o 
   3   7   5      117.98      119.17      5.72 o 
   4   7   5        0.60        5.08      2.36 o 
   5   7   5      109.05       98.82      6.94 o 
   6   7   5        0.48        2.80      2.02 o 
   7   7   5      317.44      331.20      7.16 o 
   8   7   5       46.08       54.74      4.88 o 
   9   7   5      117.11      113.75     10.27 o 
  10   7   5       43.07       36.82      3.85 o 
  11   7   5       37.06       40.89      3.85 o 
  12   7   5       24.65       24.56      5.43 o 
  13   7   5      124.00       92.57      9.08 o 
   0   8   5     4968.18     5048.30     62.86 o 
   1   8   5        0.01        7.13      2.11 o 
   2   8   5     1659.57     1699.24     17.63 o 
   3   8   5       24.34       20.32      3.03 o 
   4   8   5       13.46       18.45      2.47 o 
   5   8   5       35.71       29.29      2.82 o 
   6   8   5      745.31      739.43     10.87 o 
   7   8   5        4.13        4.81      2.47 o 
   8   8   5     1034.96     1039.63     13.65 o 
   9   8   5        6.49       10.11      2.73 o 
  10   8   5       54.12       61.96      6.93 o 
  11   8   5        0.81        2.30      3.25 o 
  12   8   5      250.02      242.05     14.44 o 
  13   8   5        2.45        9.71      6.23 o 
   1   9   5     1384.69     1421.81     13.64 o 
   2   9   5        4.83        4.21      2.24 o 
   3   9   5     1118.19     1156.05     12.71 o 
   4   9   5       20.31       18.07      2.01 o 
   5   9   5     1234.18     1240.22     13.41 o 
   6   9   5       43.34       34.92      4.39 o 
   7   9   5       61.43       68.87      6.20 o 
   8   9   5       11.07       13.60      3.61 o 
   9   9   5      227.45      218.06     10.03 o 
  10   9   5        1.83       10.21      2.68 o 
  11   9   5      283.78      300.21     13.79 o 
  12   9   5       10.88        8.67      3.74 o 
   0  10   5      952.64      919.29     17.56 o 
   1  10   5        3.62        5.47      2.55 o 
   2  10   5      139.79      129.81      6.31 o 
   3  10   5      373.73      351.95      6.97 o 
   4  10   5        1.88        7.48      2.04 o 
   5  10   5       28.66       27.29      3.62 o 
   6  10   5       99.58      103.29      8.62 o 
   7  10   5       39.64       32.40      4.38 o 
   8  10   5      314.37      328.75     10.70 o 
   9  10   5        8.47       14.48      3.41 o 
  10  10   5       96.13       94.08      8.42 o 
  11  10   5       11.29       16.46      4.26 o 
  12  10   5       20.66       24.21      4.15 o 
   1  11   5      233.43      240.26      7.20 o 
   2  11   5        2.65        9.10      2.57 o 
   3  11   5     2263.22     2288.46     21.78 o 
   4  11   5        0.26        7.47      2.54 o 
   5  11   5     1542.51     1621.54     20.63 o 
   6  11   5       34.51       40.44      4.77 o 
   7  11   5      178.07      186.53      7.56 o 
   8  11   5        8.03        7.32      3.73 o 
   9  11   5      339.21      341.99     10.10 o 
  10  11   5        8.34       11.49      3.83 o 
  11  11   5      297.76      274.62     12.89 o 
   0  12   5        8.99       12.01      4.38 o 
   1  12   5       18.47       20.46      3.03 o 
   2  12   5       19.15       20.31      2.99 o 
   3  12   5        9.31        4.93      2.94 o 
   4  12   5        1.48        7.22      2.36 o 
   5  12   5        2.40        2.89      4.25 o 
   6  12   5        1.17        8.28      3.08 o 
   7  12   5       36.72       39.43      5.01 o 
   8  12   5        0.21        7.19      4.89 o 
   9  12   5       14.20        6.49      3.91 o 
  10  12   5       52.46       51.32      5.74 o 
  11  12   5        0.10        4.30      4.23 o 
   1  13   5      391.13      381.31      8.72 o 
   2  13   5       32.67       33.69      3.26 o 
   3  13   5     1265.46     1257.47     12.54 o 
   4  13   5       11.18       11.51      3.23 o 
   5  13   5     1179.10     1241.58     14.56 o 
   6  13   5       90.50       86.63      8.29 o 
   7  13   5      492.70      474.32     13.68 o 
   8  13   5        0.01        5.96      4.92 o 
   9  13   5      199.49      206.03     22.01 o 
  10  13   5        0.73        6.78      3.92 o 
   0  14   5      525.18      494.91     14.08 o 
   1  14   5        0.92        1.91      2.53 o 
   2  14   5      137.44      133.08     11.32 o 
   3  14   5      113.19      112.23      8.31 o 
   4  14   5      136.71      134.96     10.15 o 
   5  14   5       14.77       12.40      3.12 o 
   6  14   5      503.54      511.35     13.18 o 
   7  14   5        0.00       -0.58      3.93 o 
   8  14   5      164.21      145.87     15.42 o 
   9  14   5        3.24       10.06      3.76 o 
   1  15   5      158.21      171.72      9.39 o 
   2  15   5       37.62       27.57      3.06 o 
   3  15   5      426.87      422.54     10.84 o 
   4  15   5       22.71       18.25      2.94 o 
   5  15   5      407.11      414.91     11.08 o 
   6  15   5        1.05       -0.61      4.05 o 
   7  15   5      238.00      221.10     23.24 o 
   8  15   5        0.04        8.61      4.46 o 
   9  15   5       83.73       73.53      9.44 o 
   0  16   5      677.93      665.18     16.30 o 
   1  16   5        4.19        4.68      2.55 o 
   2  16   5      605.55      612.13     10.96 o 
   3  16   5        0.91        2.62      3.03 o 
   4  16   5      447.25      448.48      9.74 o 
   5  16   5        3.94        0.81      4.08 o 
   6  16   5      398.31      438.22     12.26 o 
   7  16   5        9.04       10.49      3.78 o 
   8  16   5      377.32      355.36     19.49 o 
   1  17   5        5.10        8.13      2.92 o 
   2  17   5       54.15       46.26      4.69 o 
   3  17   5        6.18        8.67      2.88 o 
   4  17   5       18.23       15.92      3.56 o 
   5  17   5       56.43       50.53      5.33 o 
   6  17   5        4.65        5.49      2.81 o 
   0  18   5      583.26      589.86     17.71 o 
   1  18   5       21.81       17.62      3.47 o 
   2  18   5      421.03      444.46      9.19 o 
   3  18   5        8.72        8.68      3.07 o 
   4  18   5      196.04      168.97     16.07 o 
   5  18   5       19.39       17.50      4.34 o 
   1  19   5      154.52      145.74     11.43 o 
   2  19   5        0.49        0.18      2.90 o 
   0   0   6     1413.34     1449.05     49.92 o 
   1   0   6     1627.21     1645.47     25.37 o 
   2   0   6      861.89      869.11     15.61 o 
   3   0   6       77.38       88.44      9.25 o 
   4   0   6     1295.76     1352.86     22.44 o 
   5   0   6       66.72       64.12      9.27 o 
   6   0   6     2705.95     2814.20     37.16 o 
   7   0   6        3.81        4.63      4.98 o 
   8   0   6      456.98      458.60     13.65 o 
   9   0   6       35.18       42.15      5.70 o 
  10   0   6       78.05       81.50     12.19 o 
  11   0   6      103.14       91.07     13.51 o 
  12   0   6      412.91      395.16     14.02 o 
   1   1   6      163.01      173.29      5.38 o 
   2   1   6       20.06       18.33      2.63 o 
   3   1   6       70.12       70.80      6.46 o 
   4   1   6       18.51       18.76      3.01 o 
   5   1   6        8.82       11.90      2.57 o 
   6   1   6        3.82        5.51      3.21 o 
   7   1   6        0.55        6.85      2.91 o 
   8   1   6       46.40       53.10      5.40 o 
   9   1   6       77.96       72.51      6.81 o 
  10   1   6       35.99       41.65      4.81 o 
  11   1   6       85.30       76.42      6.37 o 
  12   1   6        7.49        8.94      3.24 o 
   0   2   6      928.88      929.64     16.68 o 
   1   2   6       12.54       11.12      2.43 o 
   2   2   6     1299.84     1310.22     15.01 o 
   3   2   6       16.90       17.84      3.61 o 
   4   2   6     1544.56     1548.38     17.85 o 
   5   2   6       14.35       10.85      2.87 o 
   6   2   6     1031.57     1080.55     13.35 o 
   7   2   6       98.60       93.43      6.42 o 
   8   2   6      466.88      502.14      8.47 o 
   9   2   6        9.61       12.94      2.95 o 
  10   2   6      210.80      221.24     11.17 o 
  11   2   6       51.00       46.66      5.31 o 
  12   2   6      216.53      198.73     11.33 o 
   1   3   6      719.08      766.70     10.09 o 
   2   3   6      534.25      516.61     10.42 o 
   3   3   6     1581.88     1608.33     17.53 o 
   4   3   6      264.51      268.24      7.39 o 
   5   3   6      270.21      250.11      6.68 o 
   6   3   6       35.06       37.24      3.84 o 
   7   3   6      115.31      124.21     10.42 o 
   8   3   6        0.74        5.08      2.35 o 
   9   3   6      726.82      726.67     17.12 o 
  10   3   6        7.41        7.36      3.09 o 
  11   3   6      257.54      261.65     11.73 o 
  12   3   6        4.43        6.74      3.35 o 
   0   4   6      141.23      143.25      7.82 o 
   1   4   6       53.98       55.96      4.32 o 
   2   4   6      380.19      354.49      6.56 o 
   3   4   6       51.13       40.36      3.29 o 
   4   4   6      939.71      912.13     11.61 o 
   5   4   6       54.74       54.25      4.55 o 
   6   4   6      268.94      274.44      7.08 o 
   7   4   6        0.28        5.21      2.01 o 
   8   4   6       92.66      105.60      7.94 o 
   9   4   6       36.99       35.31      4.31 o 
  10   4   6      139.50      135.15      9.80 o 
  11   4   6       15.84       14.95      3.15 o 
  12   4   6       55.95       56.96      6.04 o 
   1   5   6     2198.28     2221.19     21.37 o 
   2   5   6       85.90       72.83      5.33 o 
   3   5   6     1335.58     1388.13     18.27 o 
   4   5   6      293.87      287.16      6.77 o 
   5   5   6     1013.72     1075.20     12.62 o 
   6   5   6       54.34       48.53      5.11 o 
   7   5   6      972.22     1015.50     11.09 o 
   8   5   6       14.81       13.28      2.96 o 
   9   5   6      676.00      684.66     10.61 o 
  10   5   6        7.99        9.04      2.94 o 
  11   5   6      364.83      356.85     10.41 o 
  12   5   6        0.06        0.55      3.52 o 
   0   6   6      882.68      873.06     22.22 o 
   1   6   6       60.47       60.25      4.09 o 
   2   6   6        7.49        7.94      2.23 o 
   3   6   6      221.68      208.05      7.05 o 
   4   6   6      101.30       84.66      6.57 o 
   5   6   6      166.54      156.45      9.97 o 
   6   6   6       66.73       64.15      5.59 o 
   7   6   6        9.90       10.46      3.14 o 
   8   6   6        5.20        8.58      3.00 o 
   9   6   6        8.13       13.11      3.52 o 
  10   6   6        6.43       11.37      3.54 o 
  11   6   6        3.30        3.49      3.87 o 
  12   6   6       14.73       11.08      3.97 o 
   1   7   6     2223.31     2250.04     25.95 o 
   2   7   6       68.27       69.58      5.22 o 
   3   7   6      465.35      447.37      8.65 o 
   4   7   6       51.04       46.30      4.26 o 
   5   7   6      275.63      309.79      7.82 o 
   6   7   6      274.83      247.79     12.07 o 
   7   7   6      855.29      872.06     12.20 o 
   8   7   6       11.42       14.66      3.53 o 
   9   7   6      594.06      609.86     10.69 o 
  10   7   6       28.13       26.71      4.15 o 
  11   7   6      300.21      271.01     12.79 o 
   0   8   6      254.60      240.84      9.43 o 
   1   8   6      174.86      174.02      6.12 o 
   2   8   6      351.51      345.43      5.80 o 
   3   8   6        0.57        7.50      2.30 o 
   4   8   6      497.98      503.10      8.84 o 
   5   8   6        0.75        1.61      3.09 o 
   6   8   6      320.95      313.38     11.20 o 
   7   8   6       37.47       41.21      4.68 o 
   8   8   6      187.64      190.82     11.90 o 
   9   8   6       20.99       17.35      3.62 o 
  10   8   6       77.14       75.76      7.91 o 
  11   8   6        2.18        9.07      3.53 o 
   1   9   6      909.53      911.52     12.31 o 
   2   9   6       53.22       48.97      4.05 o 
   3   9   6       11.19       13.60      3.21 o 
   4   9   6       27.41       27.30      3.98 o 
   5   9   6      153.85      160.75     11.27 o 
   6   9   6      169.94      152.77      9.01 o 
   7   9   6      437.78      392.18     12.46 o 
   8   9   6       30.60       28.41      4.27 o 
   9   9   6      135.11      130.06     11.09 o 
  10   9   6       24.32       19.21      3.39 o 
  11   9   6      128.13      113.97     12.87 o 
   0  10   6      200.16      190.74     15.05 o 
   1  10   6        4.17        4.42      2.74 o 
   2  10   6      561.04      560.21     10.45 o 
   3  10   6      136.72      118.16      8.29 o 
   4  10   6      925.34      949.30     11.78 o 
   5  10   6       33.34       28.24      4.72 o 
   6  10   6      369.77      376.94     13.14 o 
   7  10   6       19.91       11.92      4.21 o 
   8  10   6      232.65      219.53     11.98 o 
   9  10   6       11.11        9.68      2.84 o 
  10  10   6      297.30      281.72     12.92 o 
   1  11   6       94.10       91.50      7.67 o 
   2  11   6      175.02      169.18     10.42 o 
   3  11   6       27.48       30.46      4.15 o 
   4  11   6       55.99       55.47      5.98 o 
   5  11   6        5.83       11.50      4.38 o 
   6  11   6        0.19        6.36      3.81 o 
   7  11   6       22.93       21.90      5.06 o 
   8  11   6        2.68        9.93      3.54 o 
   9  11   6       49.23       46.06      5.83 o 
  10  11   6        8.48       12.38      4.23 o 
   0  12   6      269.74      274.24      9.88 o 
   1  12   6       43.67       44.31      3.96 o 
   2  12   6      898.31      943.93     17.39 o 
   3  12   6      138.33      121.50     10.84 o 
   4  12   6     1015.20     1018.16     16.89 o 
   5  12   6       40.11       45.36      6.17 o 
   6  12   6      250.30      239.08     16.03 o 
   7  12   6       18.57       19.62      3.90 o 
   8  12   6      272.95      290.48     10.82 o 
   9  12   6        0.49       10.06      4.40 o 
   1  13   6       29.82       24.36      3.48 o 
   2  13   6      134.53      125.42      9.01 o 
   3  13   6       24.29       23.66      3.46 o 
   4  13   6      121.84      118.93     11.94 o 
   5  13   6      117.02      115.16     12.34 o 
   6  13   6        7.63        7.53      3.00 o 
   7  13   6      103.30       86.65     10.49 o 
   8  13   6        0.01        4.52      3.66 o 
   0  14   6      177.51      177.07     18.57 o 
   1  14   6      115.90      107.48      8.14 o 
   2  14   6      328.95      317.74      8.70 o 
   3  14   6        6.65       11.58      3.79 o 
   4  14   6      597.35      607.34     12.80 o 
   5  14   6      100.99       88.40      9.71 o 
   6  14   6      467.27      461.38     12.57 o 
   7  14   6       21.36       18.39      4.59 o 
   1  15   6      502.79      497.90      8.30 o 
   2  15   6        0.60        4.90      3.27 o 
   3  15   6      152.62      144.44     13.43 o 
   4  15   6        0.06        4.93      4.08 o 
   5  15   6      263.20      254.23     15.23 o 
   6  15   6        1.06        5.93      3.88 o 
   0  16   6       16.68       13.78      3.69 o 
   1  16   6        0.25        4.33      3.25 o 
   2  16   6       17.65       11.82      3.20 o 
   3  16   6        0.56        4.72      3.30 o 
   4  16   6       63.87       56.86      7.40 o 
   5  16   6       51.25       43.25      5.63 o 
   1  17   6      350.28      344.63     13.00 o 
   2  17   6       98.66       85.08      8.31 o 
   3  17   6      278.74      275.23     15.94 o 
   1   1   7     2332.25     2351.65     22.10 o 
   2   1   7      165.55      140.25      9.35 o 
   3   1   7      622.96      686.67     11.79 o 
   4   1   7       45.90       57.51      5.06 o 
   5   1   7     1023.96     1094.03     13.49 o 
   6   1   7        0.80        4.65      3.06 o 
   7   1   7      409.27      440.32      9.84 o 
   8   1   7        2.74        7.61      2.79 o 
   9   1   7      279.96      283.57     15.42 o 
  10   1   7       20.76       11.67      3.63 o 
  11   1   7      105.93      102.29     10.49 o 
   0   2   7      594.09      634.37     10.11 o 
   1   2   7        8.23       11.72      2.91 o 
   2   2   7     1555.23     1578.21     19.27 o 
   3   2   7       47.09       58.35      4.94 o 
   4   2   7      301.49      297.82      7.22 o 
   5   2   7       49.20       38.70      3.71 o 
   6   2   7       18.35       24.40      3.48 o 
   7   2   7       19.01       17.09      3.02 o 
   8   2   7       73.64       78.97      6.93 o 
   9   2   7        1.91        7.14      3.09 o 
  10   2   7       36.64       43.03      5.27 o 
  11   2   7        0.08        3.04      3.30 o 
   1   3   7      180.78      188.66      8.63 o 
   2   3   7       33.09       31.69      3.84 o 
   3   3   7      161.78      178.76     11.47 o 
   4   3   7       22.88       20.51      3.39 o 
   5   3   7      171.27      173.02     13.48 o 
   6   3   7       49.45       40.71      4.11 o 
   7   3   7      551.74      561.38     12.67 o 
   8   3   7       17.22       17.34      2.75 o 
   9   3   7      176.10      159.51     12.85 o 
  10   3   7        1.87        6.18      3.02 o 
  11   3   7       56.97       46.42      5.38 o 
   0   4   7      282.78      266.53     14.11 o 
   1   4   7       11.97        7.46      2.25 o 
   2   4   7      939.58      943.54     11.91 o 
   3   4   7       73.73       66.13      5.91 o 
   4   4   7      761.30      819.17     10.54 o 
   5   4   7        1.42        4.66      3.03 o 
   6   4   7      284.06      294.73      8.53 o 
   7   4   7       72.72       59.81      5.26 o 
   8   4   7      215.01      207.70     10.79 o 
   9   4   7        2.40        9.20      2.92 o 
  10   4   7      201.92      194.65     10.98 o 
   1   5   7       80.74       67.57      5.27 o 
   2   5   7        9.10       10.21      2.42 o 
   3   5   7       61.70       51.31      4.23 o 
   4   5   7        0.00        2.46      2.44 o 
   5   5   7        3.96        7.93      2.90 o 
   6   5   7        3.88        6.04      2.29 o 
   7   5   7      253.91      218.78     15.33 o 
   8   5   7        2.43        3.62      3.08 o 
   9   5   7       45.44       50.04      5.12 o 
  10   5   7        1.09        3.97      3.22 o 
   0   6   7      248.42      240.86     13.59 o 
   1   6   7        1.66        6.35      1.85 o 
   2   6   7      245.77      265.66      6.90 o 
   3   6   7      105.69       96.09      8.29 o 
   4   6   7      891.36      946.85     11.62 o 
   5   6   7        0.27        7.84      3.40 o 
   6   6   7      495.51      482.42     10.53 o 
   7   6   7       20.34       17.75      3.64 o 
   8   6   7      301.40      309.72     10.33 o 
   9   6   7       13.29       14.70      4.49 o 
  10   6   7      524.92      513.37     12.24 o 
   1   7   7       10.13        8.42      2.81 o 
   2   7   7       31.29       40.83      4.60 o 
   3   7   7        1.79        5.39      3.65 o 
   4   7   7        8.66        9.85      3.00 o 
   5   7   7       35.34       37.64      4.14 o 
   6   7   7        7.12        8.13      3.71 o 
   7   7   7       65.29       63.78      6.32 o 
   8   7   7        2.62        7.50      3.13 o 
   9   7   7       15.60       12.52      4.19 o 
  10   7   7        0.07        5.72      3.58 o 
   0   8   7      671.71      663.41     21.58 o 
   1   8   7        3.57        4.03      2.35 o 
   2   8   7      306.30      346.22      9.58 o 
   3   8   7        3.28        5.88      3.18 o 
   4   8   7      625.25      615.47     12.11 o 
   5   8   7        0.13        3.13      2.96 o 
   6   8   7      462.63      455.81      9.79 o 
   7   8   7       16.33       15.05      3.49 o 
   8   8   7      175.12      173.18     12.60 o 
   9   8   7       25.46       24.75      5.47 o 
   1   9   7      180.34      181.49     11.64 o 
   2   9   7       15.23       16.51      3.00 o 
   3   9   7      233.63      237.22      9.41 o 
   4   9   7        0.36        8.17      3.08 o 
   5   9   7      217.28      211.66     15.49 o 
   6   9   7        2.14        4.62      3.88 o 
   7   9   7      632.04      633.20     12.13 o 
   8   9   7       11.93       14.74      4.20 o 
   9   9   7      180.21      136.91     15.72 o 
   0  10   7      240.41      225.88     28.27 o 
   1  10   7      117.23      117.40      9.20 o 
   2  10   7      260.29      249.95      9.81 o 
   3  10   7       17.67       17.78      3.80 o 
   4  10   7       99.05       86.55      7.83 o 
   5  10   7        4.64        6.76      3.73 o 
   6  10   7       54.55       57.86      7.05 o 
   7  10   7        5.46        8.78      3.32 o 
   8  10   7       29.66       35.43      5.08 o 
   1  11   7      747.64      816.68     15.89 o 
   2  11   7       38.76       37.36      4.58 o 
   3  11   7      636.68      635.59     12.37 o 
   4  11   7        8.05        5.47      3.05 o 
   5  11   7      238.51      241.79     10.76 o 
   6  11   7        3.08       13.01      3.18 o 
   7  11   7      348.00      318.71     11.04 o 
   0  12   7        1.22        8.78      3.81 o 
   1  12   7       12.20        6.71      3.60 o 
   2  12   7        0.06        5.51      2.93 o 
   3  12   7       26.13       25.72      3.47 o 
   4  12   7       52.32       50.13      5.71 o 
   5  12   7        0.07        6.01      3.70 o 
   6  12   7       28.46       23.03      4.52 o 
   7  12   7        6.07        8.52      6.17 o 
   1  13   7      389.40      395.93     10.35 o 
   2  13   7       75.69       70.03      7.22 o 
   3  13   7      270.88      263.46      7.98 o 
   4  13   7        7.35        2.44      4.83 o 
   5  13   7      235.58      225.50     12.90 o 
   6  13   7        6.26       11.66      4.86 o 
   0  14   7      259.93      230.28     11.53 o 
   1  14   7        1.15        8.18      2.88 o 
   2  14   7      118.16      124.48     13.07 o 
   3  14   7        8.36        4.74      3.49 o 
   4  14   7       67.03       52.42      7.09 o 
   1  15   7       62.80       42.51      6.35 o 
   2  15   7        4.70        6.16      3.30 o 
   0   0   8     1106.91     1105.22     68.25 o 
   1   0   8       12.91       22.54      6.90 o 
   2   0   8      608.67      641.25     16.36 o 
   3   0   8        4.35        3.83      4.65 o 
   4   0   8      358.66      396.24     14.19 o 
   5   0   8       20.19       24.22      5.50 o 
   6   0   8      172.60      177.25     12.43 o 
   7   0   8        0.36        1.28      4.42 o 
   8   0   8      243.25      237.61     16.50 o 
   1   1   8       57.37       62.96      6.28 o 
   2   1   8       36.21       37.27      4.45 o 
   3   1   8       43.14       45.01      3.96 o 
   4   1   8       19.98       16.32      2.78 o 
   5   1   8       20.72       25.01      2.93 o 
   6   1   8        0.01        6.63      2.81 o 
   7   1   8       33.89       32.43      4.01 o 
   8   1   8        0.85        7.42      3.30 o 
   0   2   8      336.84      325.22     19.87 o 
   1   2   8       15.18       15.59      3.84 o 
   2   2   8      359.90      369.87     11.36 o 
   3   2   8       29.18       34.82      4.88 o 
   4   2   8      286.96      295.82      9.71 o 
   5   2   8       66.99       71.80      5.95 o 
   6   2   8      259.21      279.01     10.20 o 
   7   2   8       10.78       11.40      3.32 o 
   8   2   8      241.86      205.93     12.72 o 
   1   3   8      273.61      290.20     14.86 o 
   2   3   8        8.40       12.60      3.20 o 
   3   3   8      237.81      229.56      8.39 o 
   4   3   8        5.45        9.59      2.83 o 
   5   3   8      159.09      151.39     11.66 o 
   6   3   8        1.24        8.12      2.29 o 
   7   3   8      141.25      131.70      8.72 o 
   8   3   8        6.92       11.06      2.87 o 
   0   4   8       49.57       58.75      8.10 o 
   1   4   8       36.64       34.08      4.86 o 
   2   4   8      100.23       92.95      8.90 o 
   3   4   8        2.54        7.29      2.96 o 
   4   4   8       59.03       62.35      5.27 o 
   5   4   8        0.01        4.19      3.07 o 
   6   4   8      189.60      180.60     14.15 o 
   7   4   8        4.40        3.30      2.84 o 
   8   4   8       93.63       81.17      8.35 o 
   1   5   8      279.35      296.32      8.94 o 
   2   5   8       20.55       19.63      4.22 o 
   3   5   8      328.28      320.23     12.04 o 
   4   5   8       14.73       16.15      3.54 o 
   5   5   8      508.75      539.91      9.67 o 
   6   5   8        4.81        7.87      2.85 o 
   7   5   8      230.35      241.70     15.37 o 
   8   5   8       67.43       57.79      6.51 o 
   0   6   8       45.38       35.90      7.85 o 
   1   6   8        2.07        3.72      3.82 o 
   2   6   8        5.16        6.66      5.15 o 
   3   6   8        9.84        5.87      2.52 o 
   4   6   8        0.24        5.76      2.77 o 
   5   6   8        7.20        7.92      3.00 o 
   6   6   8        7.61        7.76      3.15 o 
   7   6   8       11.98        8.94      3.68 o 
   1   7   8      241.05      273.24     15.61 o 
   2   7   8       19.33       15.02      4.05 o 
   3   7   8      510.15      526.29     13.39 o 
   4   7   8        2.42        6.23      3.52 o 
   5   7   8      527.29      524.54     13.14 o 
   6   7   8       10.17       11.83      3.25 o 
   7   7   8      222.57      197.87     15.61 o 
   0   8   8       49.66       51.88      9.62 o 
   1   8   8       11.80       15.20      3.54 o 
   2   8   8      121.97      119.08     11.79 o 
   3   8   8        0.26        4.82      4.10 o 
   4   8   8       45.79       45.57      5.54 o 
   5   8   8       15.56       18.98      3.10 o 
   6   8   8      175.97      159.76     16.50 o 
   1   9   8      272.56      247.40     12.15 o 
   2   9   8       27.89       26.15      5.58 o 
   3   9   8      237.00      231.49     11.39 o 
   4   9   8       29.57       26.11      4.26 o 
   5   9   8       52.38       49.17      6.05 o 
   6   9   8        8.02        6.87      5.87 o 
   0  10   8      548.17      608.99     22.23 o 
   1  10   8       14.10       16.87      4.63 o 
   2  10   8      325.95      331.61     13.54 o 
   3  10   8        8.45       10.56      3.78 o 
   4  10   8      196.31      177.63     15.78 o 
   5  10   8        8.18        7.26      4.44 o 
   1  11   8       24.87       28.39      7.20 o 
   2  11   8        4.94       11.66      5.05 o 
   3  11   8        0.51       12.17      5.31 o 
   0  12   8      422.47      387.73     17.84 o 
   1  12   8        0.12        2.18      6.19 o 
   1   1   9      246.24      253.10     14.16 o 
   2   1   9        2.14        3.28      3.30 o 
   3   1   9      184.83      172.70     11.54 o 
   4   1   9        0.02        8.09      3.35 o 
   5   1   9      126.52      130.05      9.42 o 
   0   2   9        4.99        5.33      4.03 o 
   1   2   9        1.18        5.63      3.33 o 
   2   2   9       24.74       24.84      4.95 o 
   3   2   9       27.76       25.08      4.60 o 
   4   2   9       39.93       59.98      8.51 o 
   1   3   9      185.59      205.45     14.99 o 
   2   3   9       26.55       28.62      4.91 o 
   3   3   9      240.41      207.51     17.00 o 
   4   3   9        6.13       11.79      3.54 o 
   0   4   9      230.47      205.93     20.17 o 
   1   4   9        0.00        7.77      4.73 o 
   2   4   9      191.41      203.25     10.67 o 
   3   4   9        0.07        4.98      2.76 o 
   4   4   9      222.25      193.03     18.76 o 
   1   5   9       31.73       24.45      4.68 o 
   2   5   9       55.77       55.33      6.06 o 
   3   5   9       51.59       52.61      7.15 o 
   0   6   9      346.56      342.40     25.08 o 
   1   6   9        7.18        8.84      4.70 o 
   2   6   9      258.45      291.96     28.46 o 
                                                 
